# Supplementary material for: Host FSTL1 defines the impact of stem cell therapy on liver fibrosis by potentiating the early recruitment of inflammatory macrophages
Source: Signal Transduct Target Ther. 2025 Mar 7;10:81. doi: 10.1038/s41392-025-02162-6 (PMC11885662; doi:10.1038/s41392-025-02162-6)
Supplement: Supplementary file 2 — Supplemental Material [file 41392_2025_2162_MOESM2_ESM.xls]

id	b0-1_count	b0-2_count	b0-3_count	b1_count	a10_count	a20-1_count	a20-2_count	a20-3_count	b0-1_fpkm	b0-2_fpkm	b0-3_fpkm	b1_fpkm	a10_fpkm	a20-1_fpkm	a20-2_fpkm	a20-3_fpkm	b_mean	a_mean	log2(fc)	PValue	FDR	Symbol	Description	KEGG_A_class	KEGG_B_class	Pathway	K_ID	GO Component	GO Function	GO Process	TF_family
ncbi_16971	20038	19527	19845	16298	13586	11790	10880	11833	72.756	74.516	75.638	66.734	48.439	43.686	46.093	45.182	72.411	45.85	-0.659287140836285	4.55778947387565e-47	7.49072700031464e-43	Lrp1	low density lipoprotein receptor-related protein 1	Human Diseases;Human Diseases;Organismal Systems	Neurodegenerative disease;Infectious disease: parasitic;Digestive system	ko05010//Alzheimer disease;ko05144//Malaria;ko04979//Cholesterol metabolism	K04550;K04550;K04550	GO:0005634//nucleus;GO:0005737//cytoplasm;GO:0005768//endosome;GO:0005769//early endosome;GO:0005886//plasma membrane;GO:0005887//integral component of plasma membrane;GO:0005905//coated pit;GO:0016020//membrane;GO:0016021//integral component of membrane;GO:0016323//basolateral plasma membrane;GO:0030136//clathrin-coated vesicle;GO:0030425//dendrite;GO:0032593//insulin-responsive compartment;GO:0…	GO:0002020//protease binding;GO:0005509//calcium ion binding;GO:0005515//protein binding;GO:0015026//coreceptor activity;GO:0016964//alpha-2 macroglobulin receptor activity;GO:0032050//clathrin heavy chain binding;GO:0034185//apolipoprotein binding;GO:0038024//cargo receptor activity;GO:0038024//cargo receptor activity;GO:0044877//macromolecular complex binding;GO:0046872//metal ion binding	GO:0002265//astrocyte activation involved in immune response;GO:0003279//cardiac septum development;GO:0006897//endocytosis;GO:0006898//receptor-mediated endocytosis;GO:0006898//receptor-mediated endocytosis;GO:0006898//receptor-mediated endocytosis;GO:0006898//receptor-mediated endocytosis;GO:0006909//phagocytosis;GO:0007041//lysosomal transport;GO:0007204//positive regulation of cytosolic calci…	--
ncbi_21826	4159	4092	3952	4148	8737	10628	9166	10168	37.978	39.268	37.878	42.711	78.339	99.030	97.650	97.632	39.45875	93.16275	1.23940797183782	6.59065706425615e-38	5.41587244255249e-34	Thbs2	thrombospondin 2	Human Diseases;Environmental Information Processing;Cellular Processes;Cellular Processes;Environmental Information Processing;Human Diseases	Infectious disease: viral;Signal transduction;Cellular community - eukaryotes;Transport and catabolism;Signaling molecules and interaction;Infectious disease: parasitic	ko05165//Human papillomavirus infection;ko04151//PI3K-Akt signaling pathway;ko04510//Focal adhesion;ko04145//Phagosome;ko04512//ECM-receptor interaction;ko05144//Malaria	K04659;K04659;K04659;K04659;K04659;K04659	GO:0005576//extracellular region;GO:0005604//basement membrane;GO:0005615//extracellular space;GO:0031012//extracellular matrix;GO:0031091//platelet alpha granule	GO:0005509//calcium ion binding;GO:0005515//protein binding;GO:0008201//heparin binding	GO:0007155//cell adhesion;GO:0016525//negative regulation of angiogenesis;GO:0016525//negative regulation of angiogenesis;GO:0016525//negative regulation of angiogenesis;GO:0051965//positive regulation of synapse assembly	--
ncbi_100042856	388	329	383	349	763	903	740	862	2.432	2.189	2.539	2.485	4.720	5.822	5.460	5.714	2.41125	5.429	1.17090524559282	3.60840653318471e-34	1.97680537909635e-30	Gvin1	GTPase, very large interferon inducible, family member 2, transcript variant 1	-	-	-	-	GO:0005575//cellular_component	GO:0003674//molecular_function	GO:0008150//biological_process	--
ncbi_18783	3793	3958	3881	3380	5364	5189	4455	4960	71.819	78.756	77.130	72.165	99.728	100.256	98.412	98.753	74.9675	99.28725	0.405343173295215	3.76399492293132e-30	1.54653141395941e-26	Pla2g4a	phospholipase A2, group IVA (cytosolic, calcium-dependent), transcript variant 2	Metabolism;Environmental Information Processing;Environmental Information Processing;Cellular Processes;Organismal Systems;Environmental Information Processing;Organismal Systems;Organismal Systems;Organismal Systems;Organismal Systems;Organismal Systems;Human Diseases;Metabolism;Organismal Systems;Metabolism;Organismal Systems;Organismal Systems;Organismal Systems;Environmental Information Proce…	Global and overview maps;Signal transduction;Signal transduction;Cell growth and death;Endocrine system;Signal transduction;Nervous system;Circulatory system;Sensory system;Immune system;Nervous system;Cancer: overview;Lipid metabolism;Endocrine system;Lipid metabolism;Immune system;Immune system;Nervous system;Signal transduction;Endocrine system;Lipid metabolism;Lipid metabolism;Lipid metabolism	ko01100//Metabolic pathways;ko04010//MAPK signaling pathway;ko04014//Ras signaling pathway;ko04217//Necroptosis;ko04921//Oxytocin signaling pathway;ko04072//Phospholipase D signaling pathway;ko04726//Serotonergic synapse;ko04270//Vascular smooth muscle contraction;ko04750//Inflammatory mediator regulation of TRP channels;ko04611//Platelet activation;ko04724//Glutamatergic synapse;ko05231//Choline…	K16342;K16342;K16342;K16342;K16342;K16342;K16342;K16342;K16342;K16342;K16342;K16342;K16342;K16342;K16342;K16342;K16342;K16342;K16342;K16342;K16342;K16342;K16342	GO:0005634//nucleus;GO:0005634//nucleus;GO:0005737//cytoplasm;GO:0005737//cytoplasm;GO:0005783//endoplasmic reticulum;GO:0005783//endoplasmic reticulum;GO:0005794//Golgi apparatus;GO:0005794//Golgi apparatus;GO:0005811//lipid particle;GO:0005829//cytosol;GO:0005829//cytosol;GO:0005829//cytosol;GO:0031410//cytoplasmic vesicle;GO:0042588//zymogen granule;GO:0043231//intracellular membrane-bounded o…	GO:0004620//phospholipase activity;GO:0004622//lysophospholipase activity;GO:0004623//phospholipase A2 activity;GO:0004623//phospholipase A2 activity;GO:0004623//phospholipase A2 activity;GO:0005509//calcium ion binding;GO:0005509//calcium ion binding;GO:0005544//calcium-dependent phospholipid binding;GO:0005544//calcium-dependent phospholipid binding;GO:0016787//hydrolase activity;GO:0035035//hi…	GO:0001542//ovulation from ovarian follicle;GO:0006629//lipid metabolic process;GO:0008284//positive regulation of cell proliferation;GO:0009395//phospholipid catabolic process;GO:0010033//response to organic substance;GO:0016042//lipid catabolic process;GO:0019369//arachidonic acid metabolic process;GO:0031340//positive regulation of vesicle fusion;GO:0031394//positive regulation of prostaglandi…	--
ncbi_11622	316	289	292	289	569	653	517	593	3.123	2.989	3.017	3.208	5.559	6.559	5.937	6.166	3.08425	6.05525	0.973266814459067	4.24832599480862e-29	1.39642475449359e-25	Ahr	aryl-hydrocarbon receptor, transcript variant 2	Human Diseases;Organismal Systems	Endocrine and metabolic disease;Immune system	ko04934//Cushing syndrome;ko04659//Th17 cell differentiation	K09093;K09093	GO:0005634//nucleus;GO:0005634//nucleus;GO:0005667//transcription factor complex;GO:0005737//cytoplasm;GO:0005737//cytoplasm;GO:0005829//cytosol;GO:0005829//cytosol;GO:0032991//macromolecular complex;GO:0034751//aryl hydrocarbon receptor complex;GO:0034752//cytosolic aryl hydrocarbon receptor complex;GO:0034753//nuclear aryl hydrocarbon receptor complex	GO:0000981//RNA polymerase II transcription factor activity, sequence-specific DNA binding;GO:0001094//TFIID-class transcription factor binding;GO:0001223//transcription coactivator binding;GO:0003677//DNA binding;GO:0003677//DNA binding;GO:0003700//transcription factor activity, sequence-specific DNA binding;GO:0003700//transcription factor activity, sequence-specific DNA binding;GO:0003700//tra…	GO:0000122//negative regulation of transcription from RNA polymerase II promoter;GO:0000902//cell morphogenesis;GO:0001541//ovarian follicle development;GO:0001568//blood vessel development;GO:0001569//patterning of blood vessels;GO:0001782//B cell homeostasis;GO:0001782//B cell homeostasis;GO:0001889//liver development;GO:0001922//B-1 B cell homeostasis;GO:0001974//blood vessel remodeling;GO:000…	bHLH
ncbi_329739	3035	3099	3026	2630	4158	4114	3461	3744	28.777	30.793	30.100	28.074	38.706	39.782	38.250	37.288	29.436	38.5065	0.387520357409301	5.83725751675516e-29	1.59892212146452e-25	FAM102B	family with sequence similarity 102, member B	-	-	-	-	GO:0005575//cellular_component	GO:0003674//molecular_function	GO:0008150//biological_process	--
ncbi_76687	7119	7026	6949	7023	11878	11757	10192	11152	111.072	115.199	113.798	123.556	181.970	187.176	185.520	182.958	115.90625	184.406	0.669927234630188	7.21651358992614e-29	1.69433429786337e-25	SPCS3	signal peptidase complex subunit 3 homolog (S. cerevisiae)	Genetic Information Processing	Folding, sorting and degradation	ko03060//Protein export	K12948	GO:0005783//endoplasmic reticulum;GO:0005787//signal peptidase complex;GO:0016020//membrane;GO:0016021//integral component of membrane;GO:0043231//intracellular membrane-bounded organelle	GO:0008233//peptidase activity;GO:0016787//hydrolase activity	GO:0006465//signal peptide processing;GO:0006508//proteolysis;GO:0045047//protein targeting to ER	--
ncbi_226098	826	820	839	761	1310	1287	1082	1130	9.746	10.093	10.328	10.192	15.179	15.570	14.907	14.012	10.08975	14.917	0.564066991954468	2.69727800184053e-26	5.54122049503113e-23	Hectd2	HECT domain E3 ubiquitin protein ligase 2, transcript variant 1	-	-	-	-	-	GO:0004842//ubiquitin-protein transferase activity;GO:0016740//transferase activity	-	--
ncbi_116621581	1875	1612	1711	1438	1142	983	865	991	35.226	31.723	33.577	30.510	20.951	18.890	18.826	19.536	32.759	19.55075	-0.74466736516852	1.78236467573791e-25	3.25479593841695e-22	Derpc	DERPC proline and glycine rich nuclear protein, transcript variant 1	-	-	-	-	-	-	-	--
ncbi_67437	14321	14184	13909	12788	18829	18452	15472	17162	268.437	279.397	273.646	270.287	346.551	352.922	338.346	338.258	272.94175	344.01925	0.33389620436473	1.00407144232825e-23	1.65019141546648e-20	Ssr3	signal sequence receptor, gamma	Genetic Information Processing	Folding, sorting and degradation	ko04141//Protein processing in endoplasmic reticulum	K13251	GO:0005783//endoplasmic reticulum;GO:0016020//membrane;GO:0016021//integral component of membrane	-	GO:0006614//SRP-dependent cotranslational protein targeting to membrane	--
ncbi_12836	1325	1240	1177	1063	844	744	649	716	7.746	7.618	7.222	7.007	4.845	4.438	4.427	4.401	7.39825	4.52775	-0.708389750640162	2.32270964013001e-23	3.47033935777606e-20	Col7a1	collagen, type VII, alpha 1	Organismal Systems	Digestive system	ko04974//Protein digestion and absorption	K16628	GO:0005576//extracellular region;GO:0005581//collagen trimer;GO:0005604//basement membrane;GO:0005615//extracellular space;GO:0031012//extracellular matrix	GO:0004867//serine-type endopeptidase inhibitor activity;GO:0030020//extracellular matrix structural constituent conferring tensile strength;GO:0030414//peptidase inhibitor activity;GO:0042802//identical protein binding	GO:0003429//growth plate cartilage chondrocyte morphogenesis;GO:0007155//cell adhesion;GO:0010466//negative regulation of peptidase activity	--
ncbi_211652	1069	1031	1009	821	627	561	526	613	13.833	14.175	13.838	12.166	8.069	7.437	8.017	8.483	13.503	8.0015	-0.754937585481158	1.06708010769105e-21	1.46145513082521e-18	Wwc1	WW, C2 and coiled-coil domain containing 1	Environmental Information Processing;Environmental Information Processing	Signal transduction;Signal transduction	ko04390//Hippo signaling pathway;ko04392//Hippo signaling pathway - multiple species	K16685;K16685	GO:0005634//nucleus;GO:0005737//cytoplasm;GO:0005737//cytoplasm;GO:0005829//cytosol;GO:0005886//plasma membrane;GO:0016020//membrane;GO:0032587//ruffle membrane;GO:0032991//macromolecular complex;GO:0042995//cell projection;GO:0048471//perinuclear region of cytoplasm	GO:0003713//transcription coactivator activity;GO:0019900//kinase binding;GO:0030674//protein binding, bridging;GO:0060090//binding, bridging	GO:0000122//negative regulation of transcription from RNA polymerase II promoter;GO:0016477//cell migration;GO:0035330//regulation of hippo signaling;GO:0035331//negative regulation of hippo signaling;GO:0043410//positive regulation of MAPK cascade;GO:0046621//negative regulation of organ growth	--
ncbi_18414	2332	2224	2319	1758	2988	3111	2582	2940	26.083	26.111	27.223	22.165	32.814	35.492	33.669	34.557	25.3955	34.133	0.426594341841251	2.19115963777554e-21	2.60651249536505e-18	Osmr	oncostatin M receptor, transcript variant 2	Environmental Information Processing;Environmental Information Processing;Environmental Information Processing	Signal transduction;Signaling molecules and interaction;Signal transduction	ko04151//PI3K-Akt signaling pathway;ko04060//Cytokine-cytokine receptor interaction;ko04630//JAK-STAT signaling pathway	K05057;K05057;K05057	GO:0005887//integral component of plasma membrane;GO:0005900//oncostatin-M receptor complex;GO:0005900//oncostatin-M receptor complex;GO:0009897//external side of plasma membrane;GO:0009897//external side of plasma membrane;GO:0016020//membrane;GO:0016021//integral component of membrane;GO:0016324//apical plasma membrane;GO:0043235//receptor complex	GO:0004896//cytokine receptor activity;GO:0004924//oncostatin-M receptor activity;GO:0004924//oncostatin-M receptor activity;GO:0004924//oncostatin-M receptor activity;GO:0019838//growth factor binding;GO:0019955//cytokine binding;GO:0019955//cytokine binding	GO:0007166//cell surface receptor signaling pathway;GO:0008284//positive regulation of cell proliferation;GO:0008284//positive regulation of cell proliferation;GO:0034097//response to cytokine;GO:0038165//oncostatin-M-mediated signaling pathway	--
ncbi_56213	9883	9514	9670	9118	13557	12735	11283	12375	262.112	265.164	269.183	272.678	353.047	344.638	349.115	345.107	267.28425	347.97675	0.380616088107959	2.22033312656591e-21	2.60651249536505e-18	Htra1	HtrA serine peptidase 1	-	-	-	-	GO:0005576//extracellular region;GO:0005615//extracellular space;GO:0005737//cytoplasm;GO:0005886//plasma membrane;GO:0016020//membrane	GO:0004252//serine-type endopeptidase activity;GO:0005515//protein binding;GO:0005520//insulin-like growth factor binding;GO:0008233//peptidase activity;GO:0008236//serine-type peptidase activity;GO:0016787//hydrolase activity;GO:0019838//growth factor binding;GO:0042802//identical protein binding	GO:0001890//placenta development;GO:0006508//proteolysis;GO:0030512//negative regulation of transforming growth factor beta receptor signaling pathway;GO:0030514//negative regulation of BMP signaling pathway;GO:0050679//positive regulation of epithelial cell proliferation;GO:0050687//negative regulation of defense response to virus;GO:0060718//chorionic trophoblast cell differentiation	--
ncbi_16010	16386	15936	15384	12965	12640	11318	9710	10898	422.698	432.112	416.530	377.211	320.215	297.905	292.422	295.654	412.13775	301.549	-0.450734163247626	2.73608327199606e-21	2.99783523835035e-18	Igfbp4	insulin-like growth factor binding protein 4	-	-	-	-	GO:0005576//extracellular region;GO:0005615//extracellular space;GO:0005615//extracellular space;GO:0005615//extracellular space	GO:0005515//protein binding;GO:0005520//insulin-like growth factor binding;GO:0019838//growth factor binding;GO:0031994//insulin-like growth factor I binding;GO:0031995//insulin-like growth factor II binding	GO:0001558//regulation of cell growth;GO:0010906//regulation of glucose metabolic process;GO:0040008//regulation of growth;GO:0043410//positive regulation of MAPK cascade;GO:0043567//regulation of insulin-like growth factor receptor signaling pathway;GO:0043568//positive regulation of insulin-like growth factor receptor signaling pathway;GO:0044342//type B pancreatic cell proliferation	--
ncbi_16341	8963	8796	8808	7731	11361	10296	8748	9852	314.533	324.378	324.425	305.915	391.471	368.678	358.152	363.537	317.31275	370.4595	0.223410338798517	6.19161156609924e-21	6.35994600555256e-18	EIF3E	eukaryotic translation initiation factor 3, subunit E	Genetic Information Processing;Human Diseases	Translation;Infectious disease: viral	ko03013//Nucleocytoplasmic transport;ko05160//Hepatitis C	K03250;K03250	GO:0005634//nucleus;GO:0005634//nucleus;GO:0005737//cytoplasm;GO:0005829//cytosol;GO:0005852//eukaryotic translation initiation factor 3 complex;GO:0005852//eukaryotic translation initiation factor 3 complex;GO:0005852//eukaryotic translation initiation factor 3 complex;GO:0016604//nuclear body;GO:0016605//PML body	GO:0003743//translation initiation factor activity;GO:0003743//translation initiation factor activity;GO:0003743//translation initiation factor activity;GO:0047485//protein N-terminus binding	GO:0000184//nuclear-transcribed mRNA catabolic process, nonsense-mediated decay;GO:0006412//translation;GO:0006413//translational initiation;GO:0006413//translational initiation;GO:0006413//translational initiation;GO:0045727//positive regulation of translation;GO:1902416//positive regulation of mRNA binding	--
ncbi_73569	1952	1907	1904	1755	2672	2909	2470	2689	15.027	15.385	15.351	15.204	20.151	22.809	22.103	21.731	15.24175	21.6985	0.509566756638154	6.61887445503318e-21	6.39889421579238e-18	Vgll3	vestigial like family member 3, transcript variant 1	-	-	-	-	GO:0005634//nucleus	GO:0008022//protein C-terminus binding	GO:0006355//regulation of transcription, DNA-templated;GO:0008150//biological_process	--
ncbi_56431	11267	11102	11025	9689	13580	12770	11019	12057	320.679	332.060	329.355	310.952	379.518	370.868	365.889	360.838	323.2615	369.27825	0.192006597517843	8.42423002743438e-21	7.51847568262268e-18	Dstn	destrin	-	-	-	-	GO:0005737//cytoplasm;GO:0015629//actin cytoskeleton;GO:0030864//cortical actin cytoskeleton	GO:0003779//actin binding;GO:0051015//actin filament binding;GO:0051015//actin filament binding	GO:0030042//actin filament depolymerization;GO:0030042//actin filament depolymerization;GO:0030043//actin filament fragmentation;GO:0030836//positive regulation of actin filament depolymerization;GO:0051014//actin filament severing	--
ncbi_14104	7581	7281	7372	5400	4927	4116	3687	4013	43.687	44.080	44.616	35.031	27.848	24.113	24.770	24.338	41.8535	25.26725	-0.728079618335891	8.69187940187593e-21	7.51847568262268e-18	Fasn	fatty acid synthase	Metabolism;Organismal Systems;Environmental Information Processing;Metabolism;Metabolism	Global and overview maps;Endocrine system;Signal transduction;Global and overview maps;Lipid metabolism	ko01100//Metabolic pathways;ko04910//Insulin signaling pathway;ko04152//AMPK signaling pathway;ko01212//Fatty acid metabolism;ko00061//Fatty acid biosynthesis	K00665;K00665;K00665;K00665;K00665	GO:0005737//cytoplasm;GO:0005739//mitochondrion;GO:0005794//Golgi apparatus;GO:0005829//cytosol;GO:0005886//plasma membrane;GO:0042587//glycogen granule	GO:0003824//catalytic activity;GO:0004312//fatty acid synthase activity;GO:0004312//fatty acid synthase activity;GO:0004312//fatty acid synthase activity;GO:0004313//[acyl-carrier-protein] S-acetyltransferase activity;GO:0004314//[acyl-carrier-protein] S-malonyltransferase activity;GO:0004315//3-oxoacyl-[acyl-carrier-protein] synthase activity;GO:0004316//3-oxoacyl-[acyl-carrier-protein] reductas…	GO:0006084//acetyl-CoA metabolic process;GO:0006629//lipid metabolic process;GO:0006631//fatty acid metabolic process;GO:0006633//fatty acid biosynthetic process;GO:0006633//fatty acid biosynthetic process;GO:0008152//metabolic process;GO:0008611//ether lipid biosynthetic process;GO:0009058//biosynthetic process;GO:0009888//tissue development;GO:0030223//neutrophil differentiation;GO:0030224//mon…	--
ncbi_228662	654	670	639	638	1122	1108	864	942	7.545	8.120	7.739	8.322	12.768	13.083	11.751	11.453	7.9315	12.26375	0.628734554293409	1.10003283590389e-20	9.03951982904018e-18	Btbd3	BTB (POZ) domain containing 3, transcript variant 2	-	-	-	-	GO:0005634//nucleus;GO:0005737//cytoplasm;GO:0005829//cytosol;GO:0005829//cytosol	-	GO:0007399//nervous system development;GO:0021987//cerebral cortex development;GO:0021987//cerebral cortex development;GO:0022008//neurogenesis;GO:0048813//dendrite morphogenesis;GO:0048813//dendrite morphogenesis	--
ncbi_22234	2084	2042	2010	2246	3741	3809	3293	3677	30.294	31.196	30.670	36.816	53.402	56.501	55.845	56.208	32.244	55.489	0.78317107638012	1.53771603377117e-20	1.20344585785853e-17	Ugcg	UDP-glucose ceramide glucosyltransferase	Metabolism;Metabolism	Global and overview maps;Lipid metabolism	ko01100//Metabolic pathways;ko00600//Sphingolipid metabolism	K00720;K00720	GO:0000139//Golgi membrane;GO:0005794//Golgi apparatus;GO:0016020//membrane;GO:0016021//integral component of membrane	GO:0008120//ceramide glucosyltransferase activity;GO:0008120//ceramide glucosyltransferase activity;GO:0008120//ceramide glucosyltransferase activity;GO:0016740//transferase activity;GO:0016757//transferase activity, transferring glycosyl groups	GO:0006497//protein lipidation;GO:0006629//lipid metabolic process;GO:0006665//sphingolipid metabolic process;GO:0006679//glucosylceramide biosynthetic process;GO:0006679//glucosylceramide biosynthetic process;GO:0006679//glucosylceramide biosynthetic process;GO:0009966//regulation of signal transduction;GO:0030154//cell differentiation;GO:0030216//keratinocyte differentiation;GO:0033210//leptin-…	--
ncbi_14314	6441	6340	6098	6010	8914	8820	7715	8625	96.512	99.832	95.905	101.544	131.151	134.854	134.868	135.893	98.44825	134.1915	0.446855824435135	2.20572849085362e-20	1.6477794430536e-17	Fstl1	follistatin-like 1	-	-	-	-	GO:0005576//extracellular region;GO:0005615//extracellular space	GO:0005509//calcium ion binding;GO:0005515//protein binding;GO:0008201//heparin binding	GO:0042594//response to starvation	--
ncbi_66092	6436	6179	6040	5348	7501	7002	5971	6787	118.891	120.115	117.285	111.510	136.290	132.337	129.061	132.227	116.95025	132.47875	0.179866019813678	4.12105786592602e-20	2.94476460984757e-17	Ghitm	growth hormone inducible transmembrane protein, transcript variant 2	-	-	-	-	GO:0005739//mitochondrion;GO:0005739//mitochondrion;GO:0005743//mitochondrial inner membrane;GO:0016020//membrane;GO:0016021//integral component of membrane	-	GO:0006915//apoptotic process	--
ncbi_12364	956	1003	992	862	1386	1537	1309	1432	22.487	24.462	24.375	22.851	31.723	36.904	35.506	35.462	23.54375	34.89875	0.567831234878387	4.608942683445e-20	3.15616554176744e-17	Casp12	caspase 12	Human Diseases;Organismal Systems;Genetic Information Processing;Human Diseases;Cellular Processes;Human Diseases;Human Diseases	Neurodegenerative disease;Immune system;Folding, sorting and degradation;Infectious disease: viral;Cell growth and death;Neurodegenerative disease;Neurodegenerative disease	ko05010//Alzheimer disease;ko04621//NOD-like receptor signaling pathway;ko04141//Protein processing in endoplasmic reticulum;ko05161//Hepatitis B;ko04210//Apoptosis;ko05014//Amyotrophic lateral sclerosis;ko05020//Prion disease	K04741;K04741;K04741;K04741;K04741;K04741;K04741	GO:0005634//nucleus;GO:0005737//cytoplasm;GO:0005783//endoplasmic reticulum;GO:0005783//endoplasmic reticulum;GO:0005829//cytosol;GO:0043231//intracellular membrane-bounded organelle	GO:0002020//protease binding;GO:0004175//endopeptidase activity;GO:0004197//cysteine-type endopeptidase activity;GO:0004197//cysteine-type endopeptidase activity;GO:0005515//protein binding;GO:0008233//peptidase activity;GO:0008234//cysteine-type peptidase activity;GO:0016787//hydrolase activity;GO:0097153//cysteine-type endopeptidase activity involved in apoptotic process;GO:0097199//cysteine-ty…	GO:0006508//proteolysis;GO:0006508//proteolysis;GO:0006915//apoptotic process;GO:0006915//apoptotic process;GO:0006919//activation of cysteine-type endopeptidase activity involved in apoptotic process;GO:0010663//positive regulation of striated muscle cell apoptotic process;GO:0016540//protein autoprocessing;GO:0030968//endoplasmic reticulum unfolded protein response;GO:0042981//regulation of apo…	--
ncbi_67117	3024	2959	2956	3005	4669	4691	3933	4460	75.954	78.103	77.929	85.108	115.150	120.227	115.250	117.792	79.2735	117.10475	0.562889016322792	5.54904749049893e-20	3.647943820254e-17	Dynlt3	dynein light chain Tctex-type 3	-	-	-	-	GO:0000775//chromosome, centromeric region;GO:0000776//kinetochore;GO:0000776//kinetochore;GO:0005634//nucleus;GO:0005694//chromosome;GO:0005737//cytoplasm;GO:0005856//cytoskeleton;GO:0005868//cytoplasmic dynein complex;GO:0005874//microtubule;GO:0030286//dynein complex;GO:0061673//mitotic spindle astral microtubule	GO:0003774//motor activity;GO:0005515//protein binding;GO:0042802//identical protein binding	GO:0007049//cell cycle;GO:0007346//regulation of mitotic cell cycle;GO:0045931//positive regulation of mitotic cell cycle;GO:0051301//cell division	--
ncbi_12443	5506	5184	5067	4305	4028	3383	2980	3326	80.237	79.378	77.519	70.717	57.601	50.306	50.613	50.985	76.96275	52.37625	-0.555247579526211	1.21458150502869e-19	7.67755655197941e-17	Ccnd1	cyclin D1, transcript variant 1	Human Diseases;Human Diseases;Environmental Information Processing;Human Diseases;Human Diseases;Human Diseases;Human Diseases;Human Diseases;Cellular Processes;Cellular Processes;Human Diseases;Cellular Processes;Environmental Information Processing;Human Diseases;Environmental Information Processing;Organismal Systems;Human Diseases;Environmental Information Processing;Human Diseases;Human Dise…	Cancer: overview;Infectious disease: viral;Signal transduction;Infectious disease: viral;Infectious disease: viral;Cancer: overview;Infectious disease: viral;Cancer: overview;Cellular community - eukaryotes;Cell growth and death;Cancer: specific types;Cellular community - eukaryotes;Signal transduction;Endocrine and metabolic disease;Signal transduction;Endocrine system;Cancer: specific types;Sig…	ko05200//Pathways in cancer;ko05165//Human papillomavirus infection;ko04151//PI3K-Akt signaling pathway;ko05166//Human T-cell leukemia virus 1 infection;ko05163//Human cytomegalovirus infection;ko05203//Viral carcinogenesis;ko05167//Kaposi sarcoma-associated herpesvirus infection;ko05205//Proteoglycans in cancer;ko04510//Focal adhesion;ko04218//Cellular senescence;ko05225//Hepatocellular carcinom…	K04503;K04503;K04503;K04503;K04503;K04503;K04503;K04503;K04503;K04503;K04503;K04503;K04503;K04503;K04503;K04503;K04503;K04503;K04503;K04503;K04503;K04503;K04503;K04503;K04503;K04503;K04503;K04503;K04503;K04503;K04503;K04503;K04503;K04503;K04503;K04503;K04503;K04503;K04503;K04503;K04503;K04503;K04503;K04503;K04503	GO:0000307//cyclin-dependent protein kinase holoenzyme complex;GO:0000307//cyclin-dependent protein kinase holoenzyme complex;GO:0000307//cyclin-dependent protein kinase holoenzyme complex;GO:0005634//nucleus;GO:0005634//nucleus;GO:0005634//nucleus;GO:0005654//nucleoplasm;GO:0005737//cytoplasm;GO:0005737//cytoplasm;GO:0005737//cytoplasm;GO:0005923//bicellular tight junction;GO:0016020//membrane;G…	GO:0003714//transcription corepressor activity;GO:0004672//protein kinase activity;GO:0004672//protein kinase activity;GO:0005515//protein binding;GO:0008134//transcription factor binding;GO:0016301//kinase activity;GO:0016538//cyclin-dependent protein serine/threonine kinase regulator activity;GO:0016538//cyclin-dependent protein serine/threonine kinase regulator activity;GO:0019899//enzyme bind…	GO:0000079//regulation of cyclin-dependent protein serine/threonine kinase activity;GO:0000082//G1/S transition of mitotic cell cycle;GO:0000082//G1/S transition of mitotic cell cycle;GO:0000122//negative regulation of transcription from RNA polymerase II promoter;GO:0000122//negative regulation of transcription from RNA polymerase II promoter;GO:0000122//negative regulation of transcription from…	--
ncbi_16164	1316	1379	1382	1437	2331	2541	2236	2365	19.146	21.083	21.104	23.574	33.299	37.722	37.952	36.180	21.22675	36.28825	0.773618985564464	2.21494002215987e-19	1.34824219497027e-16	Il13ra1	interleukin 13 receptor, alpha 1	Human Diseases;Environmental Information Processing;Environmental Information Processing	Cancer: overview;Signaling molecules and interaction;Signal transduction	ko05200//Pathways in cancer;ko04060//Cytokine-cytokine receptor interaction;ko04630//JAK-STAT signaling pathway	K05076;K05076;K05076	GO:0009897//external side of plasma membrane;GO:0016020//membrane;GO:0016021//integral component of membrane;GO:0043235//receptor complex	GO:0004896//cytokine receptor activity;GO:0016515//interleukin-13 receptor activity;GO:0016515//interleukin-13 receptor activity;GO:0019955//cytokine binding	-	--
ncbi_216848	3518	3362	3251	2767	2585	2269	2046	2195	26.029	26.249	25.381	23.128	18.860	17.144	17.751	17.144	25.19675	17.72475	-0.507472380852453	3.12437630959923e-19	1.83389730886655e-16	CHD3	chromodomain helicase DNA binding protein 3	-	-	-	-	GO:0005634//nucleus;GO:0005730//nucleolus;GO:0005737//cytoplasm;GO:0005813//centrosome;GO:0005815//microtubule organizing center;GO:0016581//NuRD complex;GO:0016581//NuRD complex	GO:0005515//protein binding;GO:0016887//ATPase activity;GO:0033676//double-stranded DNA-dependent ATPase activity;GO:0070615//nucleosome-dependent ATPase activity	GO:0006333//chromatin assembly or disassembly;GO:0007051//spindle organization;GO:0007098//centrosome cycle;GO:0043044//ATP-dependent chromatin remodeling	--
ncbi_15251	10345	10554	10627	8451	13307	14445	12060	13186	128.761	137.804	138.675	118.490	162.065	182.835	174.874	172.394	130.9325	173.042	0.402298998236106	6.95053372161916e-19	3.9390352315452e-16	Hif1a	hypoxia inducible factor 1, alpha subunit, transcript variant 1	Human Diseases;Human Diseases;Human Diseases;Cellular Processes;Organismal Systems;Environmental Information Processing;Organismal Systems;Human Diseases;Human Diseases;Human Diseases;Cellular Processes	Cancer: overview;Infectious disease: viral;Cancer: overview;Transport and catabolism;Endocrine system;Signal transduction;Immune system;Cancer: overview;Cancer: specific types;Cancer: overview;Transport and catabolism	ko05200//Pathways in cancer;ko05167//Kaposi sarcoma-associated herpesvirus infection;ko05205//Proteoglycans in cancer;ko04140//Autophagy - animal;ko04919//Thyroid hormone signaling pathway;ko04066//HIF-1 signaling pathway;ko04659//Th17 cell differentiation;ko05231//Choline metabolism in cancer;ko05211//Renal cell carcinoma;ko05230//Central carbon metabolism in cancer;ko04137//Mitophagy - animal	K08268;K08268;K08268;K08268;K08268;K08268;K08268;K08268;K08268;K08268;K08268	GO:0000790//nuclear chromatin;GO:0005634//nucleus;GO:0005634//nucleus;GO:0005634//nucleus;GO:0005654//nucleoplasm;GO:0005667//transcription factor complex;GO:0005737//cytoplasm;GO:0005829//cytosol;GO:0016604//nuclear body;GO:0016607//nuclear speck;GO:0031514//motile cilium;GO:0032991//macromolecular complex;GO:0090575//RNA polymerase II transcription factor complex	GO:0000977//RNA polymerase II regulatory region sequence-specific DNA binding;GO:0000981//RNA polymerase II transcription factor activity, sequence-specific DNA binding;GO:0000981//RNA polymerase II transcription factor activity, sequence-specific DNA binding;GO:0000981//RNA polymerase II transcription factor activity, sequence-specific DNA binding;GO:0000981//RNA polymerase II transcription fact…	GO:0000122//negative regulation of transcription from RNA polymerase II promoter;GO:0001525//angiogenesis;GO:0001568//blood vessel development;GO:0001666//response to hypoxia;GO:0001666//response to hypoxia;GO:0001666//response to hypoxia;GO:0001666//response to hypoxia;GO:0001755//neural crest cell migration;GO:0001837//epithelial to mesenchymal transition;GO:0001892//embryonic placenta developm…	Others
ncbi_54383	2383	2315	2307	1649	1442	1192	1127	1258	51.827	52.563	52.887	40.510	30.741	26.399	28.877	28.732	49.44675	28.68725	-0.785466023724913	8.65949832499906e-19	4.74396183237865e-16	Phc2	polyhomeotic 2, transcript variant 3	-	-	-	-	GO:0000792//heterochromatin;GO:0005634//nucleus;GO:0005634//nucleus;GO:0005654//nucleoplasm;GO:0031519//PcG protein complex;GO:0031519//PcG protein complex;GO:0035102//PRC1 complex	GO:0003677//DNA binding;GO:0005515//protein binding;GO:0008270//zinc ion binding;GO:0042802//identical protein binding;GO:0046872//metal ion binding	GO:0007275//multicellular organism development;GO:0007283//spermatogenesis	--
ncbi_16421	568	493	476	296	214	155	150	155	11.518	10.505	10.118	6.744	4.257	3.198	3.539	3.301	9.72125	3.57375	-1.4437031188156	1.44906281536637e-18	7.68237011953108e-16	Itgb7	integrin beta 7	Human Diseases;Environmental Information Processing;Cellular Processes;Cellular Processes;Human Diseases;Environmental Information Processing;Human Diseases;Human Diseases;Environmental Information Processing;Human Diseases;Organismal Systems	Infectious disease: viral;Signal transduction;Cell motility;Cellular community - eukaryotes;Cancer: overview;Signaling molecules and interaction;Cardiovascular disease;Cardiovascular disease;Signaling molecules and interaction;Cardiovascular disease;Immune system	ko05165//Human papillomavirus infection;ko04151//PI3K-Akt signaling pathway;ko04810//Regulation of actin cytoskeleton;ko04510//Focal adhesion;ko05202//Transcriptional misregulation in cancer;ko04514//Cell adhesion molecules;ko05414//Dilated cardiomyopathy;ko05410//Hypertrophic cardiomyopathy;ko04512//ECM-receptor interaction;ko05412//Arrhythmogenic right ventricular cardiomyopathy;ko04672//Intest…	K06590;K06590;K06590;K06590;K06590;K06590;K06590;K06590;K06590;K06590;K06590	GO:0005925//focal adhesion;GO:0008305//integrin complex;GO:0009986//cell surface;GO:0009986//cell surface;GO:0016020//membrane;GO:0016021//integral component of membrane;GO:0034669//integrin alpha4-beta7 complex;GO:0043235//receptor complex	GO:0005178//integrin binding;GO:0038023//signaling receptor activity;GO:0050839//cell adhesion molecule binding	GO:0003366//cell-matrix adhesion involved in ameboidal cell migration;GO:0007155//cell adhesion;GO:0007160//cell-matrix adhesion;GO:0007160//cell-matrix adhesion;GO:0007229//integrin-mediated signaling pathway;GO:0007229//integrin-mediated signaling pathway;GO:0016477//cell migration;GO:0033627//cell adhesion mediated by integrin;GO:0034113//heterotypic cell-cell adhesion;GO:0034446//substrate ad…	--
ncbi_67510	652	632	664	584	937	906	784	821	19.786	20.094	21.071	19.973	27.821	28.056	27.677	26.138	20.231	27.423	0.438818773811934	1.62025012612289e-18	8.25167291935495e-16	Tvp23b	trans-golgi network vesicle protein 23B, transcript variant 2	-	-	-	-	GO:0016020//membrane;GO:0016021//integral component of membrane;GO:0030173//integral component of Golgi membrane	GO:0003674//molecular_function	GO:0009306//protein secretion;GO:0016192//vesicle-mediated transport	--
ncbi_50790	4207	4401	4204	3571	5354	5191	4397	4755	45.375	49.960	47.684	43.528	56.696	57.116	55.400	53.867	46.63675	55.76975	0.258015549614843	1.65965092600714e-18	8.25167291935495e-16	Acsl4	acyl-CoA synthetase long-chain family member 4, transcript variant 3	Metabolism;Organismal Systems;Organismal Systems;Cellular Processes;Organismal Systems;Metabolism;Metabolism;Cellular Processes;Metabolism	Global and overview maps;Environmental adaptation;Endocrine system;Transport and catabolism;Endocrine system;Global and overview maps;Lipid metabolism;Cell growth and death;Lipid metabolism	ko01100//Metabolic pathways;ko04714//Thermogenesis;ko03320//PPAR signaling pathway;ko04146//Peroxisome;ko04920//Adipocytokine signaling pathway;ko01212//Fatty acid metabolism;ko00071//Fatty acid degradation;ko04216//Ferroptosis;ko00061//Fatty acid biosynthesis	K01897;K01897;K01897;K01897;K01897;K01897;K01897;K01897;K01897	GO:0005737//cytoplasm;GO:0005739//mitochondrion;GO:0005739//mitochondrion;GO:0005741//mitochondrial outer membrane;GO:0005777//peroxisome;GO:0005783//endoplasmic reticulum;GO:0005811//lipid particle;GO:0016020//membrane;GO:0016021//integral component of membrane;GO:0031966//mitochondrial membrane;GO:0043025//neuronal cell body;GO:0043231//intracellular membrane-bounded organelle;GO:0044233//ER-mi…	GO:0000166//nucleotide binding;GO:0003824//catalytic activity;GO:0004467//long-chain fatty acid-CoA ligase activity;GO:0004467//long-chain fatty acid-CoA ligase activity;GO:0005524//ATP binding;GO:0016874//ligase activity;GO:0031957//very long-chain fatty acid-CoA ligase activity;GO:0047676//arachidonate-CoA ligase activity	GO:0006629//lipid metabolic process;GO:0006631//fatty acid metabolic process;GO:0008610//lipid biosynthetic process;GO:0015908//fatty acid transport;GO:0019217//regulation of fatty acid metabolic process;GO:0019432//triglyceride biosynthetic process;GO:0030182//neuron differentiation;GO:0030307//positive regulation of cell growth;GO:0032307//negative regulation of prostaglandin secretion;GO:00353…	--
ncbi_21454	16284	15910	15932	14383	20443	19266	16154	18139	352.738	362.152	362.325	351.529	434.969	426.005	408.441	413.219	357.186	420.6585	0.235973961515739	1.70706954218478e-18	8.25167291935495e-16	Tcp1	t-complex protein 1, transcript variant 2	-	-	-	-	GO:0000242//pericentriolar material;GO:0000792//heterochromatin;GO:0001669//acrosomal vesicle;GO:0002199//zona pellucida receptor complex;GO:0005720//nuclear heterochromatin;GO:0005737//cytoplasm;GO:0005794//Golgi apparatus;GO:0005813//centrosome;GO:0005815//microtubule organizing center;GO:0005832//chaperonin-containing T-complex;GO:0005832//chaperonin-containing T-complex;GO:0005832//chaperonin…	GO:0000166//nucleotide binding;GO:0005515//protein binding;GO:0005524//ATP binding;GO:0031625//ubiquitin protein ligase binding;GO:0051082//unfolded protein binding	GO:0006457//protein folding;GO:0007339//binding of sperm to zona pellucida;GO:0032212//positive regulation of telomere maintenance via telomerase;GO:0044053//translocation of peptides or proteins into host cell cytoplasm;GO:0050821//protein stabilization;GO:0051973//positive regulation of telomerase activity;GO:0090666//scaRNA localization to Cajal body;GO:1901998//toxin transport;GO:1904851//pos…	--
ncbi_100019	1091	1120	1107	872	686	680	603	610	3.239	3.494	3.448	2.918	1.999	2.059	2.088	1.908	3.27475	2.0135	-0.701679300770361	6.49247477269706e-18	3.04868065397932e-15	MDN1	midasin AAA ATPase 1	Genetic Information Processing	Translation	ko03008//Ribosome biogenesis in eukaryotes	K14572	GO:0005634//nucleus;GO:0005730//nucleolus;GO:0005829//cytosol;GO:0045111//intermediate filament cytoskeleton	GO:0003674//molecular_function	GO:0000027//ribosomal large subunit assembly;GO:0006364//rRNA processing	--
ncbi_19672	4186	4203	3983	3587	5356	4971	4126	4578	73.904	77.980	73.808	71.409	92.849	89.553	84.985	84.988	74.27525	88.09375	0.246158111706473	7.17071151111718e-18	3.27362899125586e-15	Rcn1	reticulocalbin 1	-	-	-	-	GO:0005783//endoplasmic reticulum;GO:0005783//endoplasmic reticulum	GO:0005509//calcium ion binding;GO:0046872//metal ion binding	GO:0001701//in utero embryonic development;GO:0043010//camera-type eye development	--
ncbi_20602	1910	1839	1868	1411	1273	1142	1016	1153	11.890	11.922	12.181	9.858	7.805	7.241	7.410	7.578	11.46275	7.5085	-0.610356569748428	1.27104950855095e-17	5.64586450622564e-15	Ncor2	nuclear receptor co-repressor 2, transcript variant 2	Human Diseases;Environmental Information Processing	Infectious disease: viral;Signal transduction	ko05169//Epstein-Barr virus infection;ko04330//Notch signaling pathway	K06065;K06065	GO:0000118//histone deacetylase complex;GO:0000118//histone deacetylase complex;GO:0000785//chromatin;GO:0000790//nuclear chromatin;GO:0000790//nuclear chromatin;GO:0005634//nucleus;GO:0005634//nucleus;GO:0005654//nucleoplasm;GO:0016363//nuclear matrix;GO:0016604//nuclear body;GO:0016604//nuclear body;GO:0017053//transcriptional repressor complex;GO:0017053//transcriptional repressor complex	GO:0001012//RNA polymerase II regulatory region DNA binding;GO:0001012//RNA polymerase II regulatory region DNA binding;GO:0003677//DNA binding;GO:0003682//chromatin binding;GO:0003682//chromatin binding;GO:0003682//chromatin binding;GO:0003714//transcription corepressor activity;GO:0003714//transcription corepressor activity;GO:0003714//transcription corepressor activity;GO:0003714//transcriptio…	GO:0000122//negative regulation of transcription from RNA polymerase II promoter;GO:0000122//negative regulation of transcription from RNA polymerase II promoter;GO:0000122//negative regulation of transcription from RNA polymerase II promoter;GO:0000122//negative regulation of transcription from RNA polymerase II promoter;GO:0000122//negative regulation of transcription from RNA polymerase II pro…	MYB
ncbi_22327	2704	2742	2747	2348	3577	3180	2782	3047	91.334	97.330	97.388	89.428	118.635	109.602	109.629	108.220	93.87	111.5215	0.248585806748595	1.5748924933376e-17	6.59670660387452e-15	Vbp1	von Hippel-Lindau binding protein 1	-	-	-	-	GO:0005634//nucleus;GO:0005737//cytoplasm;GO:0005737//cytoplasm;GO:0005829//cytosol;GO:0005844//polysome;GO:0016272//prefoldin complex;GO:0043231//intracellular membrane-bounded organelle	GO:0015631//tubulin binding	GO:0006457//protein folding;GO:0007017//microtubule-based process;GO:0007021//tubulin complex assembly	--
ncbi_19259	161	145	160	160	295	326	245	305	2.845	2.672	2.906	3.224	5.162	5.912	5.054	5.714	2.91175	5.4605	0.907146567554483	1.58533936955463e-17	6.59670660387452e-15	Ptpn5	protein tyrosine phosphatase, non-receptor type 5, transcript variant 2	Environmental Information Processing	Signal transduction	ko04010//MAPK signaling pathway	K18018	GO:0005737//cytoplasm;GO:0005783//endoplasmic reticulum;GO:0005829//cytosol;GO:0008021//synaptic vesicle;GO:0016020//membrane;GO:0016021//integral component of membrane;GO:0030424//axon;GO:0043025//neuronal cell body;GO:0043204//perikaryon;GO:0097060//synaptic membrane;GO:1990635//proximal dendrite	GO:0001784//phosphotyrosine binding;GO:0004721//phosphoprotein phosphatase activity;GO:0004725//protein tyrosine phosphatase activity;GO:0004725//protein tyrosine phosphatase activity;GO:0005515//protein binding;GO:0016787//hydrolase activity;GO:0016791//phosphatase activity;GO:0019901//protein kinase binding;GO:0035254//glutamate receptor binding;GO:0042803//protein homodimerization activity;GO:…	GO:0001934//positive regulation of protein phosphorylation;GO:0002092//positive regulation of receptor internalization;GO:0006470//protein dephosphorylation;GO:0010976//positive regulation of neuron projection development;GO:0016311//dephosphorylation;GO:0035335//peptidyl-tyrosine dephosphorylation;GO:0035640//exploration behavior;GO:0035902//response to immobilization stress;GO:0043407//negative…	--
ncbi_12848	5936	5765	5858	5262	7536	7172	5936	6749	96.624	98.569	100.052	96.599	120.494	119.165	112.750	115.640	97.961	117.01225	0.256380166976974	1.60552640191652e-17	6.59670660387452e-15	COPS2	COP9 signalosome subunit 2, transcript variant 1	-	-	-	-	GO:0005634//nucleus;GO:0005634//nucleus;GO:0005737//cytoplasm;GO:0008180//COP9 signalosome;GO:0008180//COP9 signalosome	GO:0003714//transcription corepressor activity;GO:0003714//transcription corepressor activity;GO:0005515//protein binding	GO:0000122//negative regulation of transcription from RNA polymerase II promoter;GO:0001833//inner cell mass cell proliferation;GO:0008283//cell proliferation;GO:0030182//neuron differentiation;GO:0035914//skeletal muscle cell differentiation;GO:0045892//negative regulation of transcription, DNA-templated;GO:0045892//negative regulation of transcription, DNA-templated;GO:1903507//negative regulat…	--
ncbi_16480	557	542	494	310	224	209	172	179	8.920	9.147	8.193	5.568	3.553	3.423	3.234	3.038	7.957	3.312	-1.26452192615762	2.1266823892998e-17	8.5248841629615e-15	Jup	junction plakoglobin	Human Diseases;Human Diseases;Human Diseases;Human Diseases;Human Diseases	Cancer: overview;Cancer: overview;Cancer: specific types;Cardiovascular disease;Cancer: specific types	ko05200//Pathways in cancer;ko05202//Transcriptional misregulation in cancer;ko05226//Gastric cancer;ko05412//Arrhythmogenic right ventricular cardiomyopathy;ko05221//Acute myeloid leukemia	K10056;K10056;K10056;K10056;K10056	GO:0005634//nucleus;GO:0005737//cytoplasm;GO:0005829//cytosol;GO:0005856//cytoskeleton;GO:0005882//intermediate filament;GO:0005886//plasma membrane;GO:0005911//cell-cell junction;GO:0005911//cell-cell junction;GO:0005913//cell-cell adherens junction;GO:0005913//cell-cell adherens junction;GO:0005913//cell-cell adherens junction;GO:0005916//fascia adherens;GO:0009898//cytoplasmic side of plasma m…	GO:0003713//transcription coactivator activity;GO:0003713//transcription coactivator activity;GO:0005198//structural molecule activity;GO:0005515//protein binding;GO:0019901//protein kinase binding;GO:0019903//protein phosphatase binding;GO:0019903//protein phosphatase binding;GO:0035257//nuclear hormone receptor binding;GO:0045294//alpha-catenin binding;GO:0045294//alpha-catenin binding;GO:00452…	GO:0001954//positive regulation of cell-matrix adhesion;GO:0002159//desmosome assembly;GO:0002159//desmosome assembly;GO:0007155//cell adhesion;GO:0016477//cell migration;GO:0042127//regulation of cell proliferation;GO:0042307//positive regulation of protein import into nucleus;GO:0043537//negative regulation of blood vessel endothelial cell migration;GO:0043588//skin development;GO:0045766//posi…	--
ncbi_13179	1971	2007	2015	1637	2567	2481	2005	2289	56.512	60.475	60.665	52.940	72.291	72.562	67.135	69.022	57.648	70.2525	0.285279009003225	2.56204291813463e-17	1.00255179427483e-14	Dcn	decorin, transcript variant 1	Human Diseases;Environmental Information Processing	Cancer: overview;Signal transduction	ko05205//Proteoglycans in cancer;ko04350//TGF-beta signaling pathway	K04660;K04660	GO:0005576//extracellular region;GO:0005589//collagen type VI trimer;GO:0005615//extracellular space;GO:0031012//extracellular matrix;GO:0031012//extracellular matrix	GO:0005518//collagen binding;GO:0005539//glycosaminoglycan binding;GO:0030021//extracellular matrix structural constituent conferring compression resistance;GO:0047485//protein N-terminus binding;GO:0050840//extracellular matrix binding	GO:0010508//positive regulation of autophagy;GO:0010596//negative regulation of endothelial cell migration;GO:0014068//positive regulation of phosphatidylinositol 3-kinase signaling;GO:0016239//positive regulation of macroautophagy;GO:0016525//negative regulation of angiogenesis;GO:0019800//peptide cross-linking via chondroitin 4-sulfate glycosaminoglycan;GO:0045944//positive regulation of transc…	--
ncbi_69981	3096	3024	2934	2591	3679	3676	3076	3366	45.744	46.954	45.501	43.167	53.375	55.421	53.023	52.295	45.3415	53.5285	0.239475105858842	3.12992961583887e-17	1.19628821479795e-14	Tmem30a	transmembrane protein 30A	-	-	-	-	GO:0005783//endoplasmic reticulum;GO:0005783//endoplasmic reticulum;GO:0005794//Golgi apparatus;GO:0005886//plasma membrane;GO:0005886//plasma membrane;GO:0016020//membrane;GO:0016021//integral component of membrane;GO:0031410//cytoplasmic vesicle	GO:0004012//phospholipid-translocating ATPase activity;GO:0005515//protein binding;GO:0015247//aminophospholipid transporter activity;GO:0015247//aminophospholipid transporter activity	GO:0006855//drug transmembrane transport;GO:0006869//lipid transport;GO:0010976//positive regulation of neuron projection development;GO:0015914//phospholipid transport;GO:0015917//aminophospholipid transport;GO:0031175//neuron projection development;GO:0036010//protein localization to endosome;GO:0045332//phospholipid translocation;GO:0045332//phospholipid translocation;GO:0070863//positive regu…	--
ncbi_108907	1788	1709	1682	1466	2111	2093	1845	1965	32.729	32.849	32.293	30.244	37.902	39.248	39.383	37.852	32.02875	38.59625	0.269093187965243	1.00915393858069e-16	3.76941931376672e-14	Nusap1	nucleolar and spindle associated protein 1, transcript variant 2	-	-	-	-	GO:0005634//nucleus;GO:0005694//chromosome;GO:0005730//nucleolus;GO:0005730//nucleolus;GO:0005737//cytoplasm;GO:0005819//spindle;GO:0005856//cytoskeleton;GO:0005874//microtubule;GO:0005876//spindle microtubule;GO:0005876//spindle microtubule;GO:0072686//mitotic spindle	GO:0003677//DNA binding;GO:0008017//microtubule binding;GO:0008017//microtubule binding	GO:0000070//mitotic sister chromatid segregation;GO:0000226//microtubule cytoskeleton organization;GO:0000281//mitotic cytokinesis;GO:0000281//mitotic cytokinesis;GO:0007049//cell cycle;GO:0007076//mitotic chromosome condensation;GO:0007076//mitotic chromosome condensation;GO:0040001//establishment of mitotic spindle localization;GO:0040001//establishment of mitotic spindle localization;GO:004584…	--
ncbi_65112	1664	1505	1641	1285	1129	961	897	989	19.846	18.829	20.550	17.261	13.231	11.703	12.473	12.399	19.1215	12.4515	-0.618876150518729	1.12207187304682e-16	4.09805582967213e-14	Pmepa1	prostate transmembrane protein, androgen induced 1	-	-	-	-	GO:0000139//Golgi membrane;GO:0005768//endosome;GO:0005794//Golgi apparatus;GO:0010008//endosome membrane;GO:0016020//membrane;GO:0016021//integral component of membrane;GO:0031901//early endosome membrane;GO:0043231//intracellular membrane-bounded organelle	GO:0005515//protein binding;GO:0050699//WW domain binding;GO:0070412//R-SMAD binding	GO:0009968//negative regulation of signal transduction;GO:0010991//negative regulation of SMAD protein complex assembly;GO:0030512//negative regulation of transforming growth factor beta receptor signaling pathway;GO:0030512//negative regulation of transforming growth factor beta receptor signaling pathway;GO:0060394//negative regulation of pathway-restricted SMAD protein phosphorylation;GO:00603…	--
ncbi_14208	3224	2654	3008	2236	1849	1575	1535	1684	80.529	69.665	78.860	62.977	45.349	40.142	44.731	44.229	73.00775	43.61275	-0.743299656333774	1.21191764930651e-16	4.25158737700632e-14	Ppm1g	protein phosphatase 1G (formerly 2C), magnesium-dependent, gamma isoform	-	-	-	-	GO:0005634//nucleus;GO:0005634//nucleus;GO:0005654//nucleoplasm;GO:0005654//nucleoplasm;GO:0016020//membrane	GO:0003824//catalytic activity;GO:0004721//phosphoprotein phosphatase activity;GO:0004722//protein serine/threonine phosphatase activity;GO:0004722//protein serine/threonine phosphatase activity;GO:0004724//magnesium-dependent protein serine/threonine phosphatase activity;GO:0005515//protein binding;GO:0016787//hydrolase activity;GO:0043169//cation binding;GO:0046872//metal ion binding	GO:0006470//protein dephosphorylation;GO:0007049//cell cycle;GO:0007050//cell cycle arrest;GO:0035970//peptidyl-threonine dephosphorylation	--
ncbi_23794	876	930	872	820	1276	1523	1274	1442	7.296	7.987	7.514	7.429	10.750	13.174	12.484	12.698	7.5565	12.2765	0.700109239984832	1.21584792649405e-16	4.25158737700632e-14	Adamts5	a disintegrin-like and metallopeptidase (reprolysin type) with thrombospondin type 1 motif, 5 (aggrecanase-2)	-	-	-	-	GO:0005576//extracellular region;GO:0005615//extracellular space;GO:0005615//extracellular space	GO:0004222//metalloendopeptidase activity;GO:0008201//heparin binding;GO:0008233//peptidase activity;GO:0008237//metallopeptidase activity;GO:0008270//zinc ion binding;GO:0016787//hydrolase activity;GO:0046872//metal ion binding;GO:0050840//extracellular matrix binding	GO:0006508//proteolysis;GO:0042742//defense response to bacterium	--
ncbi_24017	1723	1693	1650	1621	2344	2383	2022	2254	36.709	36.115	35.272	36.965	48.289	48.618	48.153	48.226	36.26525	48.3215	0.414077445238193	1.48646540434567e-16	5.08959560842105e-14	Rnf13	ring finger protein 13, transcript variant 1	-	-	-	-	GO:0005634//nucleus;GO:0005654//nucleoplasm;GO:0005737//cytoplasm;GO:0005764//lysosome;GO:0005765//lysosomal membrane;GO:0005765//lysosomal membrane;GO:0005768//endosome;GO:0005829//cytosol;GO:0016020//membrane;GO:0016021//integral component of membrane;GO:0031902//late endosome membrane;GO:0043231//intracellular membrane-bounded organelle	GO:0004842//ubiquitin-protein transferase activity;GO:0016740//transferase activity;GO:0046872//metal ion binding;GO:0061630//ubiquitin protein ligase activity;GO:0061630//ubiquitin protein ligase activity	GO:0006511//ubiquitin-dependent protein catabolic process;GO:0051865//protein autoubiquitination	--
ncbi_57785	369	250	329	293	144	136	110	130	23.978	17.069	22.437	21.474	9.187	9.018	8.338	8.890	21.2395	8.85825	-1.26165618494275	1.52746115497334e-16	5.12322940448713e-14	Rangrf	RAN guanine nucleotide release factor, transcript variant 1	-	-	-	-	GO:0005634//nucleus;GO:0005654//nucleoplasm;GO:0005654//nucleoplasm;GO:0005737//cytoplasm;GO:0005791//rough endoplasmic reticulum;GO:0005829//cytosol;GO:0005886//plasma membrane;GO:0005901//caveola;GO:0014704//intercalated disc;GO:0016020//membrane	GO:0005085//guanyl-nucleotide exchange factor activity;GO:0008536//Ran GTPase binding;GO:0008536//Ran GTPase binding;GO:0017080//sodium channel regulator activity;GO:0017080//sodium channel regulator activity;GO:0044325//ion channel binding;GO:0044325//ion channel binding	GO:0003254//regulation of membrane depolarization;GO:0003254//regulation of membrane depolarization;GO:0006888//ER to Golgi vesicle-mediated transport;GO:0006913//nucleocytoplasmic transport;GO:0015031//protein transport;GO:0032527//protein exit from endoplasmic reticulum;GO:0042391//regulation of membrane potential;GO:0090226//regulation of microtubule nucleation by Ran protein signal transducti…	--
ncbi_68151	9188	9454	9205	7849	11034	10318	9122	10192	149.767	164.989	158.227	146.533	177.177	171.245	175.485	175.905	154.879	174.953	0.175825860575343	1.62363645301699e-16	5.33689302106685e-14	Wls	wntless WNT ligand secretion mediator, transcript variant 2	-	-	-	-	GO:0000139//Golgi membrane;GO:0005768//endosome;GO:0005769//early endosome;GO:0005783//endoplasmic reticulum;GO:0005789//endoplasmic reticulum membrane;GO:0005794//Golgi apparatus;GO:0005794//Golgi apparatus;GO:0005802//trans-Golgi network;GO:0005886//plasma membrane;GO:0016020//membrane;GO:0016021//integral component of membrane;GO:0031410//cytoplasmic vesicle;GO:0031410//cytoplasmic vesicle;GO:…	GO:0005515//protein binding;GO:0017147//Wnt-protein binding;GO:0017147//Wnt-protein binding;GO:0017147//Wnt-protein binding;GO:0031852//mu-type opioid receptor binding	GO:0001707//mesoderm formation;GO:0006886//intracellular protein transport;GO:0006886//intracellular protein transport;GO:0007275//multicellular organism development;GO:0009948//anterior/posterior axis specification;GO:0016055//Wnt signaling pathway;GO:0030177//positive regulation of Wnt signaling pathway;GO:0030177//positive regulation of Wnt signaling pathway;GO:0030901//midbrain development;GO…	--
ncbi_20719	3990	3707	3735	3719	5444	5212	4434	5082	150.172	146.806	147.621	157.793	201.404	200.167	194.601	201.241	150.598	199.35325	0.404624514792771	2.137314161844e-16	6.88759965684433e-14	Serpinb6	serine (or cysteine) peptidase inhibitor, clade B, member 6a, transcript variant 1	Human Diseases	Infectious disease: parasitic	ko05146//Amoebiasis	K13963	GO:0005615//extracellular space;GO:0005737//cytoplasm;GO:0005737//cytoplasm;GO:0005737//cytoplasm;GO:0097180//serine protease inhibitor complex	GO:0002020//protease binding;GO:0004867//serine-type endopeptidase inhibitor activity;GO:0004867//serine-type endopeptidase inhibitor activity;GO:0004867//serine-type endopeptidase inhibitor activity;GO:0005515//protein binding;GO:0030414//peptidase inhibitor activity	GO:0007605//sensory perception of sound;GO:0008406//gonad development;GO:0010466//negative regulation of peptidase activity;GO:0010951//negative regulation of endopeptidase activity;GO:0010951//negative regulation of endopeptidase activity;GO:0010951//negative regulation of endopeptidase activity;GO:0071470//cellular response to osmotic stress	--
ncbi_67452	951	939	977	818	1275	1301	1072	1137	11.515	11.993	12.449	11.150	15.216	16.242	15.245	14.462	11.77675	15.29125	0.376764889025235	2.18501978760057e-16	6.90592311715679e-14	Pnpla8	patatin-like phospholipase domain containing 8	-	-	-	-	GO:0005737//cytoplasm;GO:0005777//peroxisome;GO:0005778//peroxisomal membrane;GO:0005783//endoplasmic reticulum;GO:0005794//Golgi apparatus;GO:0016020//membrane;GO:0016021//integral component of membrane	GO:0004622//lysophospholipase activity;GO:0016787//hydrolase activity;GO:0047499//calcium-independent phospholipase A2 activity	GO:0001516//prostaglandin biosynthetic process;GO:0006629//lipid metabolic process;GO:0006631//fatty acid metabolic process;GO:0008219//cell death;GO:0016042//lipid catabolic process;GO:0019369//arachidonic acid metabolic process;GO:0034638//phosphatidylcholine catabolic process;GO:0043651//linoleic acid metabolic process;GO:0046338//phosphatidylethanolamine catabolic process;GO:0050482//arachido…	--
ncbi_27221	1825	1774	1746	1284	1178	1021	925	1014	29.827	30.483	29.955	23.670	18.908	17.024	17.647	17.426	28.48375	17.75125	-0.682218476117998	2.52878598301463e-16	7.84162219449913e-14	Chaf1a	chromatin assembly factor 1, subunit A (p150)	-	-	-	-	GO:0000790//nuclear chromatin;GO:0005634//nucleus;GO:0032991//macromolecular complex;GO:0033186//CAF-1 complex;GO:0033186//CAF-1 complex	GO:0005515//protein binding;GO:0042802//identical protein binding;GO:0070087//chromo shadow domain binding	GO:0006260//DNA replication;GO:0006281//DNA repair;GO:0006334//nucleosome assembly;GO:0006335//DNA replication-dependent nucleosome assembly;GO:0006974//cellular response to DNA damage stimulus;GO:0007049//cell cycle;GO:0031497//chromatin assembly	--
ncbi_628308	703	647	704	652	1013	933	836	907	7.226	7.008	7.639	7.488	10.229	9.929	9.788	9.819	7.34025	9.94125	0.437598065467532	3.84859047144434e-16	1.17132563700348e-13	Zfp120	zinc finger protein 970	-	-	-	-	GO:0005575//cellular_component	-	-	zf-C2H2
ncbi_13433	3840	3819	3689	2695	2501	2206	1879	2198	38.963	40.798	39.438	30.943	24.925	22.898	22.392	23.532	37.5355	23.43675	-0.679483177350075	3.94252085333543e-16	1.17809691317396e-13	Dnmt1	DNA methyltransferase (cytosine-5) 1, transcript variant 1	Metabolism;Human Diseases;Metabolism	Global and overview maps;Cancer: overview;Amino acid metabolism	ko01100//Metabolic pathways;ko05206//MicroRNAs in cancer;ko00270//Cysteine and methionine metabolism	K00558;K00558;K00558	GO:0000792//heterochromatin;GO:0005634//nucleus;GO:0005634//nucleus;GO:0005634//nucleus;GO:0005657//replication fork;GO:0005721//pericentric heterochromatin;GO:0005737//cytoplasm;GO:0032991//macromolecular complex;GO:0043025//neuronal cell body	GO:0003677//DNA binding;GO:0003677//DNA binding;GO:0003677//DNA binding;GO:0003682//chromatin binding;GO:0003723//RNA binding;GO:0003824//catalytic activity;GO:0003886//DNA (cytosine-5-)-methyltransferase activity;GO:0003886//DNA (cytosine-5-)-methyltransferase activity;GO:0003886//DNA (cytosine-5-)-methyltransferase activity;GO:0005515//protein binding;GO:0008168//methyltransferase activity;GO:0…	GO:0000122//negative regulation of transcription from RNA polymerase II promoter;GO:0006306//DNA methylation;GO:0006306//DNA methylation;GO:0006325//chromatin organization;GO:0007265//Ras protein signal transduction;GO:0008152//metabolic process;GO:0010216//maintenance of DNA methylation;GO:0010216//maintenance of DNA methylation;GO:0010216//maintenance of DNA methylation;GO:0010424//DNA methylat…	--
ncbi_50915	1609	1630	1554	1547	2256	2315	1934	2199	44.641	47.166	45.701	49.049	62.796	67.299	63.189	66.180	46.63925	64.866	0.475917887997113	4.01692303249191e-16	1.17889517926794e-13	Grb14	growth factor receptor bound protein 14	-	-	-	-	GO:0005737//cytoplasm;GO:0005737//cytoplasm;GO:0005768//endosome;GO:0005794//Golgi apparatus;GO:0005886//plasma membrane;GO:0005886//plasma membrane;GO:0016020//membrane;GO:0043231//intracellular membrane-bounded organelle	GO:0005070//SH3/SH2 adaptor activity;GO:0005070//SH3/SH2 adaptor activity;GO:0005515//protein binding;GO:0030971//receptor tyrosine kinase binding;GO:0042802//identical protein binding;GO:0042803//protein homodimerization activity;GO:0051219//phosphoprotein binding	GO:0007165//signal transduction;GO:0008286//insulin receptor signaling pathway;GO:0008286//insulin receptor signaling pathway;GO:0032869//cellular response to insulin stimulus;GO:0046627//negative regulation of insulin receptor signaling pathway;GO:0046627//negative regulation of insulin receptor signaling pathway;GO:1904145//negative regulation of meiotic cell cycle process involved in oocyte ma…	--
ncbi_235072	6490	6294	6551	5527	7645	7480	6465	7111	139.754	142.582	148.098	134.190	161.654	164.351	162.535	160.899	141.156	162.35975	0.201903570179751	4.64504110965997e-16	1.33932018661862e-13	Septin7	septin 7, transcript variant 2	-	-	-	-	GO:0000775//chromosome, centromeric region;GO:0000776//kinetochore;GO:0001725//stress fiber;GO:0005634//nucleus;GO:0005694//chromosome;GO:0005737//cytoplasm;GO:0005856//cytoskeleton;GO:0005929//cilium;GO:0005930//axoneme;GO:0005938//cell cortex;GO:0005940//septin ring;GO:0005940//septin ring;GO:0015630//microtubule cytoskeleton;GO:0016020//membrane;GO:0031105//septin complex;GO:0031105//septin co…	GO:0000166//nucleotide binding;GO:0003924//GTPase activity;GO:0005515//protein binding;GO:0005525//GTP binding;GO:0042802//identical protein binding;GO:0046982//protein heterodimerization activity	GO:0000281//mitotic cytokinesis;GO:0007049//cell cycle;GO:0007283//spermatogenesis;GO:0030154//cell differentiation;GO:0030336//negative regulation of cell migration;GO:0030865//cortical cytoskeleton organization;GO:0031270//pseudopodium retraction;GO:0043065//positive regulation of apoptotic process;GO:0048668//collateral sprouting;GO:0051291//protein heterooligomerization;GO:0051301//cell divis…	--
ncbi_231861	1450	1443	1432	986	868	748	704	722	7.210	7.598	7.533	5.525	4.244	3.782	4.081	3.780	6.9665	3.97175	-0.810659205884079	7.29894136402819e-16	2.06824312616902e-13	Tnrc18	trinucleotide repeat containing 18, transcript variant A	-	-	-	-	GO:0005634//nucleus;GO:0005654//nucleoplasm;GO:0005739//mitochondrion;GO:0005829//cytosol;GO:0031965//nuclear membrane	GO:0003682//chromatin binding	-	--
ncbi_19225	4689	4664	4520	5570	9030	9552	7917	8943	56.854	59.428	57.523	76.153	107.507	118.179	111.992	114.018	62.4895	112.924	0.853666436267769	7.4863240748988e-16	2.08538535882986e-13	Ptgs2	prostaglandin-endoperoxide synthase 2	Metabolism;Human Diseases;Human Diseases;Human Diseases;Human Diseases;Organismal Systems;Organismal Systems;Human Diseases;Organismal Systems;Organismal Systems;Environmental Information Processing;Environmental Information Processing;Human Diseases;Human Diseases;Organismal Systems;Metabolism;Human Diseases;Environmental Information Processing;Organismal Systems;Organismal Systems	Global and overview maps;Cancer: overview;Infectious disease: viral;Infectious disease: viral;Infectious disease: viral;Endocrine system;Nervous system;Cancer: overview;Nervous system;Immune system;Signal transduction;Signal transduction;Cancer: overview;Cancer: specific types;Immune system;Lipid metabolism;Infectious disease: parasitic;Signal transduction;Endocrine system;Endocrine system	ko01100//Metabolic pathways;ko05200//Pathways in cancer;ko05165//Human papillomavirus infection;ko05163//Human cytomegalovirus infection;ko05167//Kaposi sarcoma-associated herpesvirus infection;ko04921//Oxytocin signaling pathway;ko04723//Retrograde endocannabinoid signaling;ko05206//MicroRNAs in cancer;ko04726//Serotonergic synapse;ko04625//C-type lectin receptor signaling pathway;ko04668//TNF s…	K11987;K11987;K11987;K11987;K11987;K11987;K11987;K11987;K11987;K11987;K11987;K11987;K11987;K11987;K11987;K11987;K11987;K11987;K11987;K11987	GO:0005634//nucleus;GO:0005737//cytoplasm;GO:0005737//cytoplasm;GO:0005737//cytoplasm;GO:0005783//endoplasmic reticulum;GO:0005901//caveola;GO:0016020//membrane;GO:0032991//macromolecular complex;GO:0043005//neuron projection;GO:0043005//neuron projection;GO:0043231//intracellular membrane-bounded organelle	GO:0004601//peroxidase activity;GO:0004666//prostaglandin-endoperoxide synthase activity;GO:0004666//prostaglandin-endoperoxide synthase activity;GO:0005515//protein binding;GO:0016491//oxidoreductase activity;GO:0016702//oxidoreductase activity, acting on single donors with incorporation of molecular oxygen, incorporation of two atoms of oxygen;GO:0019899//enzyme binding;GO:0020037//heme binding…	GO:0001516//prostaglandin biosynthetic process;GO:0001516//prostaglandin biosynthetic process;GO:0001525//angiogenesis;GO:0006629//lipid metabolic process;GO:0006631//fatty acid metabolic process;GO:0006633//fatty acid biosynthetic process;GO:0006693//prostaglandin metabolic process;GO:0006954//inflammatory response;GO:0006979//response to oxidative stress;GO:0007566//embryo implantation;GO:00075…	--
ncbi_20620	3569	3375	3494	3276	4717	4439	3827	4181	68.880	68.450	70.777	71.293	89.389	87.418	86.169	84.847	69.85	86.95575	0.316021314107668	1.00085187584304e-15	2.74150009658007e-13	Plk2	polo like kinase 2	Environmental Information Processing	Signal transduction	ko04068//FoxO signaling pathway	K08861	GO:0000785//chromatin;GO:0000922//spindle pole;GO:0005634//nucleus;GO:0005737//cytoplasm;GO:0005737//cytoplasm;GO:0005813//centrosome;GO:0005813//centrosome;GO:0005814//centriole;GO:0005814//centriole;GO:0005856//cytoskeleton;GO:0030425//dendrite;GO:0042995//cell projection	GO:0000166//nucleotide binding;GO:0004672//protein kinase activity;GO:0004674//protein serine/threonine kinase activity;GO:0004674//protein serine/threonine kinase activity;GO:0004674//protein serine/threonine kinase activity;GO:0005524//ATP binding;GO:0016301//kinase activity;GO:0016740//transferase activity;GO:0043008//ATP-dependent protein binding;GO:0044877//macromolecular complex binding	GO:0000082//G1/S transition of mitotic cell cycle;GO:0000082//G1/S transition of mitotic cell cycle;GO:0000278//mitotic cell cycle;GO:0000278//mitotic cell cycle;GO:0006468//protein phosphorylation;GO:0006468//protein phosphorylation;GO:0007052//mitotic spindle organization;GO:0007093//mitotic cell cycle checkpoint;GO:0007093//mitotic cell cycle checkpoint;GO:0007265//Ras protein signal transduct…	--
ncbi_20334	3308	3269	3202	2976	4312	4239	3412	3818	43.549	45.226	44.244	44.175	55.743	56.943	52.403	52.852	44.2985	54.48525	0.298607874646869	1.32574948255107e-15	3.57191684356179e-13	Sec23a	SEC23 homolog A, COPII coat complex component, transcript variant 2	Genetic Information Processing	Folding, sorting and degradation	ko04141//Protein processing in endoplasmic reticulum	K14006	GO:0000139//Golgi membrane;GO:0005737//cytoplasm;GO:0005783//endoplasmic reticulum;GO:0005829//cytosol;GO:0012507//ER to Golgi transport vesicle membrane;GO:0016020//membrane;GO:0019898//extrinsic component of membrane;GO:0030127//COPII vesicle coat;GO:0030127//COPII vesicle coat;GO:0030134//ER to Golgi transport vesicle;GO:0031410//cytoplasmic vesicle;GO:0048471//perinuclear region of cytoplasm;…	GO:0005096//GTPase activator activity;GO:0005515//protein binding;GO:0008270//zinc ion binding;GO:0046872//metal ion binding	GO:0006886//intracellular protein transport;GO:0006888//ER to Golgi vesicle-mediated transport;GO:0015031//protein transport;GO:0016192//vesicle-mediated transport;GO:0072659//protein localization to plasma membrane;GO:0090110//cargo loading into COPII-coated vesicle;GO:0090110//cargo loading into COPII-coated vesicle;GO:0090114//COPII-coated vesicle budding	--
ncbi_12870	507	478	487	472	759	739	593	652	6.960	6.848	7.065	7.317	10.460	10.641	9.737	9.625	7.0475	10.11575	0.521419809972851	1.42331403504718e-15	3.77293002677426e-13	Cp	ceruloplasmin, transcript variant 3	Metabolism;Cellular Processes	Metabolism of cofactors and vitamins;Cell growth and death	ko00860//Porphyrin metabolism;ko04216//Ferroptosis	K13624;K13624	GO:0005576//extracellular region;GO:0005615//extracellular space;GO:0005615//extracellular space;GO:0005615//extracellular space;GO:0005886//plasma membrane;GO:0046658//anchored component of plasma membrane	GO:0004322//ferroxidase activity;GO:0004322//ferroxidase activity;GO:0005507//copper ion binding;GO:0005507//copper ion binding;GO:0016491//oxidoreductase activity;GO:0046872//metal ion binding;GO:0051087//chaperone binding	GO:0006811//ion transport;GO:0006825//copper ion transport;GO:0006826//iron ion transport;GO:0006879//cellular iron ion homeostasis;GO:0046688//response to copper ion;GO:0055072//iron ion homeostasis;GO:0055114//oxidation-reduction process	--
ncbi_54381	525	555	568	614	1002	1011	836	968	14.750	16.401	16.754	19.442	27.643	28.952	27.412	28.623	16.83675	28.1575	0.741905566448006	1.47970459867094e-15	3.8276368347019e-13	Cpq	carboxypeptidase Q, transcript variant 1	-	-	-	-	GO:0005576//extracellular region;GO:0005615//extracellular space;GO:0005615//extracellular space;GO:0005615//extracellular space;GO:0005737//cytoplasm;GO:0005764//lysosome;GO:0005783//endoplasmic reticulum;GO:0005794//Golgi apparatus;GO:0043231//intracellular membrane-bounded organelle	GO:0004180//carboxypeptidase activity;GO:0008233//peptidase activity;GO:0008237//metallopeptidase activity;GO:0016787//hydrolase activity;GO:0042803//protein homodimerization activity;GO:0046872//metal ion binding;GO:0070573//metallodipeptidase activity;GO:0070573//metallodipeptidase activity	GO:0006508//proteolysis;GO:0006508//proteolysis;GO:0006590//thyroid hormone generation;GO:0006590//thyroid hormone generation;GO:0043171//peptide catabolic process;GO:0043171//peptide catabolic process	--
ncbi_66885	1115	1055	1063	933	1362	1355	1129	1295	18.010	17.908	18.021	16.993	21.601	22.332	21.275	21.994	17.733	21.8005	0.297924597535945	1.49053092437433e-15	3.8276368347019e-13	Acadsb	acyl-Coenzyme A dehydrogenase, short/branched chain	Metabolism;Metabolism;Metabolism;Metabolism	Global and overview maps;Amino acid metabolism;Global and overview maps;Lipid metabolism	ko01100//Metabolic pathways;ko00280//Valine, leucine and isoleucine degradation;ko01212//Fatty acid metabolism;ko00071//Fatty acid degradation	K09478;K09478;K09478;K09478	GO:0005739//mitochondrion;GO:0005739//mitochondrion;GO:0005739//mitochondrion	GO:0003995//acyl-CoA dehydrogenase activity;GO:0009055//electron carrier activity;GO:0016491//oxidoreductase activity;GO:0016627//oxidoreductase activity, acting on the CH-CH group of donors;GO:0016937//short-branched-chain-acyl-CoA dehydrogenase activity;GO:0050660//flavin adenine dinucleotide binding	GO:0006629//lipid metabolic process;GO:0006631//fatty acid metabolic process;GO:0006637//acyl-CoA metabolic process;GO:0055114//oxidation-reduction process	--
ncbi_67177	1734	1597	1688	1136	1005	875	809	874	42.798	41.422	43.729	31.616	24.356	22.037	23.295	22.683	39.89125	23.09275	-0.788632344587254	1.7073952418393e-15	4.3170831999429e-13	Cdt1	chromatin licensing and DNA replication factor 1	-	-	-	-	GO:0000775//chromosome, centromeric region;GO:0000776//kinetochore;GO:0000776//kinetochore;GO:0005634//nucleus;GO:0005634//nucleus;GO:0005634//nucleus;GO:0005694//chromosome;GO:0016604//nuclear body	GO:0003677//DNA binding;GO:0003677//DNA binding;GO:0003682//chromatin binding;GO:0005515//protein binding;GO:0070182//DNA polymerase binding	GO:0000076//DNA replication checkpoint;GO:0000076//DNA replication checkpoint;GO:0000076//DNA replication checkpoint;GO:0000278//mitotic cell cycle;GO:0000278//mitotic cell cycle;GO:0000281//mitotic cytokinesis;GO:0006260//DNA replication;GO:0007049//cell cycle;GO:0007059//chromosome segregation;GO:0030174//regulation of DNA-dependent DNA replication initiation;GO:0030174//regulation of DNA-depen…	--
ncbi_240725	647	659	591	651	1038	946	867	929	7.045	7.508	6.769	8.003	10.991	10.475	10.992	10.552	7.33125	10.7525	0.552541023028779	1.81059426488745e-15	4.49065846463272e-13	Sulf1	sulfatase 1, transcript variant 1	-	-	-	-	GO:0005615//extracellular space;GO:0005783//endoplasmic reticulum;GO:0005783//endoplasmic reticulum;GO:0005794//Golgi apparatus;GO:0005886//plasma membrane;GO:0005886//plasma membrane;GO:0009986//cell surface;GO:0009986//cell surface;GO:0045121//membrane raft	GO:0003824//catalytic activity;GO:0004065//arylsulfatase activity;GO:0005509//calcium ion binding;GO:0005539//glycosaminoglycan binding;GO:0008449//N-acetylglucosamine-6-sulfatase activity;GO:0008449//N-acetylglucosamine-6-sulfatase activity;GO:0008449//N-acetylglucosamine-6-sulfatase activity;GO:0008484//sulfuric ester hydrolase activity;GO:0016787//hydrolase activity;GO:0046872//metal ion bindi…	GO:0001822//kidney development;GO:0001937//negative regulation of endothelial cell proliferation;GO:0002063//chondrocyte development;GO:0003094//glomerular filtration;GO:0006790//sulfur compound metabolic process;GO:0006915//apoptotic process;GO:0010575//positive regulation of vascular endothelial growth factor production;GO:0010575//positive regulation of vascular endothelial growth factor produ…	--
ncbi_216616	4474	4341	4341	3714	5135	5180	4363	4937	120.061	122.426	122.337	112.241	135.055	141.601	136.317	139.037	119.26625	138.0025	0.210508556045326	1.83069131201942e-15	4.49065846463272e-13	Efemp1	epidermal growth factor-containing fibulin-like extracellular matrix protein 1	-	-	-	-	GO:0005576//extracellular region;GO:0005604//basement membrane;GO:0005615//extracellular space;GO:0005615//extracellular space;GO:0005737//cytoplasm	GO:0005006//epidermal growth factor-activated receptor activity;GO:0005154//epidermal growth factor receptor binding;GO:0005201//extracellular matrix structural constituent;GO:0005509//calcium ion binding;GO:0008083//growth factor activity	GO:0006355//regulation of transcription, DNA-templated;GO:0007173//epidermal growth factor receptor signaling pathway;GO:0008284//positive regulation of cell proliferation;GO:0010977//negative regulation of neuron projection development;GO:0018108//peptidyl-tyrosine phosphorylation;GO:0031346//positive regulation of cell projection organization;GO:0032331//negative regulation of chondrocyte diffe…	--
ncbi_53761	8528	8094	8124	5790	5502	4748	4148	4753	67.132	66.983	67.127	51.469	42.660	38.248	38.254	39.372	63.17775	39.6335	-0.672696182062317	2.0713624912186e-15	4.93662381428844e-13	Prrc2a	proline-rich coiled-coil 2A, transcript variant 2	-	-	-	-	GO:0005634//nucleus;GO:0005654//nucleoplasm;GO:0005737//cytoplasm;GO:0005829//cytosol;GO:0005886//plasma membrane	-	-	--
ncbi_14231	790	730	767	688	1023	1110	909	1017	47.585	46.179	48.466	46.683	60.496	68.202	63.884	64.406	47.22825	64.247	0.443979010819548	2.07257099595925e-15	4.93662381428844e-13	Fkbp7	FK506 binding protein 7, transcript variant 2	-	-	-	-	GO:0005783//endoplasmic reticulum	GO:0003755//peptidyl-prolyl cis-trans isomerase activity;GO:0005509//calcium ion binding;GO:0005515//protein binding;GO:0016853//isomerase activity;GO:0046872//metal ion binding	-	--
ncbi_70717	3567	3495	3341	3590	5401	5114	4557	4899	66.445	68.315	65.096	76.347	100.095	99.029	99.981	96.511	69.05075	98.904	0.5183717849413	2.40190283800751e-15	5.63932473466477e-13	Medag	mesenteric estrogen dependent adipogenesis, transcript variant 2	-	-	-	-	GO:0005737//cytoplasm;GO:0005737//cytoplasm;GO:0005737//cytoplasm	GO:0003674//molecular_function	GO:0045600//positive regulation of fat cell differentiation	--
ncbi_214469	2764	2483	2553	2054	1898	1778	1561	1657	29.737	28.077	28.835	24.915	20.050	19.528	19.594	18.749	27.891	19.48025	-0.517787469097537	2.57181990323702e-15	5.95321973376062e-13	Fam168b	family with sequence similarity 168, member B, transcript variant 1	-	-	-	-	GO:0005737//cytoplasm;GO:0005886//plasma membrane;GO:0016020//membrane;GO:0016021//integral component of membrane;GO:0042995//cell projection	GO:0003674//molecular_function	GO:0008150//biological_process	--
ncbi_28000	2863	2703	2652	2161	2080	1708	1534	1707	25.088	24.901	24.392	21.350	17.897	15.268	15.681	15.726	23.93275	16.143	-0.568077467092196	2.76023550799506e-15	6.3006209130415e-13	Prpf19	pre-mRNA processing factor 19, transcript variant 1	Genetic Information Processing;Genetic Information Processing	Folding, sorting and degradation;Transcription	ko04120//Ubiquitin mediated proteolysis;ko03040//Spliceosome	K10599;K10599	GO:0000974//Prp19 complex;GO:0000974//Prp19 complex;GO:0005634//nucleus;GO:0005634//nucleus;GO:0005662//DNA replication factor A complex;GO:0005681//spliceosomal complex;GO:0005681//spliceosomal complex;GO:0005737//cytoplasm;GO:0005737//cytoplasm;GO:0005811//lipid particle;GO:0005856//cytoskeleton;GO:0016607//nuclear speck;GO:0035861//site of double-strand break;GO:0071006//U2-type catalytic step…	GO:0004842//ubiquitin-protein transferase activity;GO:0005515//protein binding;GO:0016740//transferase activity;GO:0034450//ubiquitin-ubiquitin ligase activity;GO:0042802//identical protein binding;GO:0061630//ubiquitin protein ligase activity	GO:0000209//protein polyubiquitination;GO:0000244//spliceosomal tri-snRNP complex assembly;GO:0000245//spliceosomal complex assembly;GO:0000349//generation of catalytic spliceosome for first transesterification step;GO:0000398//mRNA splicing, via spliceosome;GO:0001833//inner cell mass cell proliferation;GO:0006281//DNA repair;GO:0006303//double-strand break repair via nonhomologous end joining;G…	--
ncbi_12421	1356	1345	1466	1355	2032	2057	1720	1915	11.079	11.539	12.674	12.571	16.374	17.183	16.472	16.584	11.96575	16.65325	0.476892930713149	3.34156064853737e-15	7.52308893954954e-13	Rb1cc1	RB1-inducible coiled-coil 1	Cellular Processes;Organismal Systems	Transport and catabolism;Aging	ko04140//Autophagy - animal;ko04211//Longevity regulating pathway	K17589;K17589	GO:0000407//pre-autophagosomal structure;GO:0000407//pre-autophagosomal structure;GO:0005634//nucleus;GO:0005634//nucleus;GO:0005737//cytoplasm;GO:0005764//lysosome;GO:0005829//cytosol;GO:0019898//extrinsic component of membrane;GO:0031965//nuclear membrane;GO:0034045//pre-autophagosomal structure membrane;GO:0034045//pre-autophagosomal structure membrane;GO:1990316//ATG1/ULK1 kinase complex;GO:1…	GO:0005515//protein binding;GO:0019901//protein kinase binding;GO:0019901//protein kinase binding	GO:0000045//autophagosome assembly;GO:0000045//autophagosome assembly;GO:0000422//mitophagy;GO:0001889//liver development;GO:0001934//positive regulation of protein phosphorylation;GO:0001934//positive regulation of protein phosphorylation;GO:0006914//autophagy;GO:0007049//cell cycle;GO:0007507//heart development;GO:0030242//pexophagy;GO:0034727//piecemeal microautophagy of nucleus;GO:0043066//ne…	--
ncbi_16430	7229	7084	7093	5823	8704	8082	6729	7330	67.285	69.290	69.294	61.114	79.548	76.758	73.069	71.739	66.74575	75.2785	0.173561904311638	4.08369445163738e-15	9.069664636846e-13	Stt3a	STT3, subunit of the oligosaccharyltransferase complex, homolog A (S. cerevisiae)	Metabolism;Genetic Information Processing;Metabolism	Global and overview maps;Folding, sorting and degradation;Glycan biosynthesis and metabolism	ko01100//Metabolic pathways;ko04141//Protein processing in endoplasmic reticulum;ko00510//N-Glycan biosynthesis	K07151;K07151;K07151	GO:0005783//endoplasmic reticulum;GO:0016020//membrane;GO:0016021//integral component of membrane	GO:0004576//oligosaccharyl transferase activity;GO:0004579//dolichyl-diphosphooligosaccharide-protein glycotransferase activity;GO:0016740//transferase activity;GO:0016757//transferase activity, transferring glycosyl groups;GO:0046872//metal ion binding	GO:0006486//protein glycosylation;GO:0018279//protein N-linked glycosylation via asparagine;GO:0043686//co-translational protein modification	--
ncbi_109785	743	708	696	641	968	917	853	864	16.708	17.013	16.795	16.437	21.355	21.873	23.104	21.047	16.73825	21.84475	0.38413789447091	6.02968835053039e-15	1.32130570721289e-12	Pgm3	phosphoglucomutase 3, transcript variant 2	Metabolism;Metabolism	Global and overview maps;Carbohydrate metabolism	ko01100//Metabolic pathways;ko00520//Amino sugar and nucleotide sugar metabolism	K01836;K01836	-	GO:0000287//magnesium ion binding;GO:0004610//phosphoacetylglucosamine mutase activity;GO:0004610//phosphoacetylglucosamine mutase activity;GO:0004610//phosphoacetylglucosamine mutase activity;GO:0004614//phosphoglucomutase activity;GO:0016853//isomerase activity;GO:0016868//intramolecular transferase activity, phosphotransferases;GO:0046872//metal ion binding	GO:0005975//carbohydrate metabolic process;GO:0006048//UDP-N-acetylglucosamine biosynthetic process;GO:0006048//UDP-N-acetylglucosamine biosynthetic process;GO:0006048//UDP-N-acetylglucosamine biosynthetic process;GO:0006487//protein N-linked glycosylation;GO:0006493//protein O-linked glycosylation;GO:0007283//spermatogenesis;GO:0019255//glucose 1-phosphate metabolic process;GO:0030097//hemopoies…	--
ncbi_100503670	25872	24472	24407	23696	34358	32163	26853	29805	1076.799	1062.182	1061.413	1108.478	1394.005	1365.174	1300.011	1307.761	1077.218	1341.73775	0.316792474267111	6.45044620129548e-15	1.39490899103015e-12	Rpl5	ribosomal protein L5	Genetic Information Processing	Translation	ko03010//Ribosome	K02932	GO:0005634//nucleus;GO:0005654//nucleoplasm;GO:0005730//nucleolus;GO:0005737//cytoplasm;GO:0005783//endoplasmic reticulum;GO:0005829//cytosol;GO:0005840//ribosome;GO:0014069//postsynaptic density;GO:0017101//aminoacyl-tRNA synthetase multienzyme complex;GO:0022625//cytosolic large ribosomal subunit;GO:0022625//cytosolic large ribosomal subunit;GO:0022626//cytosolic ribosome;GO:0032991//macromolec…	GO:0003723//RNA binding;GO:0003729//mRNA binding;GO:0003730//mRNA 3'-UTR binding;GO:0003735//structural constituent of ribosome;GO:0005515//protein binding;GO:0008097//5S rRNA binding;GO:0008097//5S rRNA binding;GO:0019843//rRNA binding;GO:0031625//ubiquitin protein ligase binding;GO:0048027//mRNA 5'-UTR binding	GO:0000027//ribosomal large subunit assembly;GO:0000027//ribosomal large subunit assembly;GO:0006364//rRNA processing;GO:0006412//translation;GO:0010628//positive regulation of gene expression;GO:0010922//positive regulation of phosphatase activity;GO:0042273//ribosomal large subunit biogenesis;GO:0045727//positive regulation of translation;GO:0050821//protein stabilization;GO:1901796//regulation…	--
ncbi_67068	2634	2337	2438	2085	3066	2823	2429	2674	206.668	192.854	200.463	184.119	236.341	225.994	222.227	220.843	196.026	226.35125	0.207518254171426	6.57022038492671e-15	1.40235807826325e-12	DYNLRB1	dynein light chain roadblock-type 1, transcript variant 1	-	-	-	-	GO:0005737//cytoplasm;GO:0005737//cytoplasm;GO:0005813//centrosome;GO:0005813//centrosome;GO:0005856//cytoskeleton;GO:0005868//cytoplasmic dynein complex;GO:0005868//cytoplasmic dynein complex;GO:0005874//microtubule;GO:0030286//dynein complex	GO:0003774//motor activity;GO:0005515//protein binding;GO:0042802//identical protein binding;GO:0045505//dynein intermediate chain binding	GO:0007018//microtubule-based movement;GO:0007632//visual behavior	--
ncbi_26943	2627	2464	2438	2303	3197	3323	2861	3119	53.507	53.344	52.699	53.527	64.339	69.184	69.304	66.650	53.26925	67.36925	0.338787269622299	7.02460449336391e-15	1.48012019036456e-12	Serinc3	serine incorporator 3	-	-	-	-	GO:0005794//Golgi apparatus;GO:0005886//plasma membrane;GO:0016020//membrane;GO:0016021//integral component of membrane	-	GO:0002376//immune system process;GO:0006658//phosphatidylserine metabolic process;GO:0006665//sphingolipid metabolic process;GO:0009597//detection of virus;GO:0045087//innate immune response;GO:0051607//defense response to virus;GO:1902237//positive regulation of endoplasmic reticulum stress-induced intrinsic apoptotic signaling pathway	--
ncbi_27367	34056	32167	31334	30645	43408	39759	34851	39042	1350.989	1341.106	1305.078	1371.460	1691.566	1610.260	1613.686	1629.394	1342.15825	1636.2265	0.285817686309491	7.97518151525638e-15	1.6526778490656e-12	Rpl3	ribosomal protein L3	Genetic Information Processing	Translation	ko03010//Ribosome	K02925	GO:0005634//nucleus;GO:0005730//nucleolus;GO:0005737//cytoplasm;GO:0005829//cytosol;GO:0005840//ribosome;GO:0022625//cytosolic large ribosomal subunit;GO:0022625//cytosolic large ribosomal subunit;GO:0032991//macromolecular complex;GO:0045202//synapse	GO:0003735//structural constituent of ribosome;GO:0008097//5S rRNA binding	GO:0000027//ribosomal large subunit assembly;GO:0006412//translation;GO:0071353//cellular response to interleukin-4	--
ncbi_27377	3065	3013	2992	2603	3594	3472	2949	3258	36.261	37.459	37.153	34.724	41.750	41.913	40.703	40.529	36.39925	41.22375	0.179567024197778	8.0446746531943e-15	1.6526778490656e-12	Yme1l1	YME1-like 1 (S. cerevisiae)	-	-	-	-	GO:0005739//mitochondrion;GO:0005739//mitochondrion;GO:0005739//mitochondrion;GO:0005743//mitochondrial inner membrane;GO:0005743//mitochondrial inner membrane;GO:0016020//membrane;GO:0016021//integral component of membrane;GO:0016604//nuclear body	GO:0000166//nucleotide binding;GO:0004176//ATP-dependent peptidase activity;GO:0004176//ATP-dependent peptidase activity;GO:0004176//ATP-dependent peptidase activity;GO:0004222//metalloendopeptidase activity;GO:0005524//ATP binding;GO:0008233//peptidase activity;GO:0008237//metallopeptidase activity;GO:0016787//hydrolase activity;GO:0046872//metal ion binding	GO:0006508//proteolysis;GO:0006515//misfolded or incompletely synthesized protein catabolic process;GO:0006515//misfolded or incompletely synthesized protein catabolic process;GO:0007005//mitochondrion organization;GO:0007005//mitochondrion organization;GO:0008283//cell proliferation;GO:0034214//protein hexamerization;GO:0034982//mitochondrial protein processing;GO:0034982//mitochondrial protein …	--
ncbi_80859	490	531	519	443	735	681	578	656	7.456	8.445	8.254	7.520	11.023	10.484	10.266	10.547	7.91875	10.58	0.417995008085854	8.43549374897845e-15	1.71157209585754e-12	Nfkbiz	nuclear factor of kappa light polypeptide gene enhancer in B cells inhibitor, zeta, transcript variant 2	Human Diseases	Cancer: overview	ko05202//Transcriptional misregulation in cancer	K14242	GO:0005634//nucleus;GO:0005634//nucleus;GO:0016607//nuclear speck;GO:0036464//cytoplasmic ribonucleoprotein granule	GO:0005515//protein binding	GO:0006954//inflammatory response;GO:0050729//positive regulation of inflammatory response;GO:0050852//T cell receptor signaling pathway;GO:2000321//positive regulation of T-helper 17 cell differentiation	--
ncbi_11820	4453	4490	4337	3997	5516	5398	4662	5039	73.328	77.590	75.067	74.317	89.157	90.412	89.252	87.190	75.0755	89.00275	0.245507734937098	8.81407763495904e-15	1.76657763329941e-12	App	amyloid beta (A4) precursor protein, transcript variant 1	Human Diseases;Organismal Systems	Neurodegenerative disease;Nervous system	ko05010//Alzheimer disease;ko04726//Serotonergic synapse	K04520;K04520	GO:0005576//extracellular region;GO:0005615//extracellular space;GO:0005634//nucleus;GO:0005641//nuclear envelope lumen;GO:0005737//cytoplasm;GO:0005737//cytoplasm;GO:0005768//endosome;GO:0005769//early endosome;GO:0005791//rough endoplasmic reticulum;GO:0005794//Golgi apparatus;GO:0005794//Golgi apparatus;GO:0005798//Golgi-associated vesicle;GO:0005886//plasma membrane;GO:0005886//plasma membran…	GO:0003677//DNA binding;GO:0004867//serine-type endopeptidase inhibitor activity;GO:0005102//receptor binding;GO:0005515//protein binding;GO:0008201//heparin binding;GO:0016504//peptidase activator activity;GO:0019899//enzyme binding;GO:0030414//peptidase inhibitor activity;GO:0030546//receptor activator activity;GO:0042802//identical protein binding;GO:0046872//metal ion binding;GO:0046914//tran…	GO:0001934//positive regulation of protein phosphorylation;GO:0001967//suckling behavior;GO:0002265//astrocyte activation involved in immune response;GO:0006378//mRNA polyadenylation;GO:0006417//regulation of translation;GO:0006468//protein phosphorylation;GO:0006878//cellular copper ion homeostasis;GO:0006878//cellular copper ion homeostasis;GO:0006897//endocytosis;GO:0006915//apoptotic process;…	--
ncbi_193813	1648	1553	1495	1419	2163	1982	1651	1798	45.577	44.696	42.893	44.691	58.560	55.887	53.344	52.460	44.46425	55.06275	0.30843081306062	9.4573291945018e-15	1.87266512423659e-12	Mcfd2	multiple coagulation factor deficiency 2, transcript variant 2	-	-	-	-	GO:0005576//extracellular region;GO:0005783//endoplasmic reticulum;GO:0005794//Golgi apparatus	GO:0003674//molecular_function;GO:0005509//calcium ion binding;GO:0046872//metal ion binding	GO:0015031//protein transport;GO:0016192//vesicle-mediated transport;GO:0019752//carboxylic acid metabolic process;GO:0060548//negative regulation of cell death	--
ncbi_12304	4725	4481	4588	4196	5964	5481	4761	5121	102.989	102.640	104.963	103.128	127.643	121.903	121.069	117.369	103.43	121.996	0.238179143695613	1.19921016373045e-14	2.34631179058452e-12	Pdia4	protein disulfide isomerase associated 4, transcript variant 1	Genetic Information Processing;Organismal Systems	Folding, sorting and degradation;Endocrine system	ko04141//Protein processing in endoplasmic reticulum;ko04918//Thyroid hormone synthesis	K09582;K09582	GO:0005615//extracellular space;GO:0005783//endoplasmic reticulum;GO:0005783//endoplasmic reticulum;GO:0005788//endoplasmic reticulum lumen;GO:0005790//smooth endoplasmic reticulum;GO:0009986//cell surface;GO:0009986//cell surface;GO:0009986//cell surface;GO:0034663//endoplasmic reticulum chaperone complex	GO:0003756//protein disulfide isomerase activity;GO:0003756//protein disulfide isomerase activity;GO:0015037//peptide disulfide oxidoreductase activity;GO:0016853//isomerase activity	GO:0006457//protein folding;GO:0034976//response to endoplasmic reticulum stress;GO:0045454//cell redox homeostasis;GO:0061077//chaperone-mediated protein folding;GO:1903334//positive regulation of protein folding	--
ncbi_50530	505	484	455	518	788	847	717	781	18.158	18.293	17.173	20.995	27.834	31.094	30.081	29.525	18.65475	29.6335	0.667686006323531	1.28022838893578e-14	2.47535924378348e-12	Mfap5	microfibrillar associated protein 5, transcript variant 2	-	-	-	-	GO:0001527//microfibril;GO:0005576//extracellular region;GO:0005615//extracellular space;GO:0031012//extracellular matrix	GO:0005515//protein binding;GO:0030023//extracellular matrix constituent conferring elasticity;GO:0030023//extracellular matrix constituent conferring elasticity	GO:0060216//definitive hemopoiesis;GO:0097435//fibril organization	--
ncbi_52668	754	794	700	709	1102	1489	1269	1443	40.550	44.957	39.870	43.732	59.101	82.805	80.998	82.586	42.27725	76.3725	0.853171713027394	1.45336424115578e-14	2.7774466631855e-12	--	interferon, alpha-inducible protein 27, transcript variant 6	-	-	-	-	GO:0005637//nuclear inner membrane;GO:0005739//mitochondrion	GO:0001102//RNA polymerase II activating transcription factor binding;GO:0005521//lamin binding	GO:0000122//negative regulation of transcription from RNA polymerase II promoter;GO:0046825//regulation of protein export from nucleus;GO:0046825//regulation of protein export from nucleus	--
ncbi_77781	1538	1537	1505	1377	1927	1891	1661	1811	11.473	12.049	11.784	11.583	14.115	14.394	14.456	14.206	11.72225	14.29275	0.286034014145385	1.48567177355191e-14	2.80655351704892e-12	Epm2aip1	EPM2A (laforin) interacting protein 1	-	-	-	-	GO:0005634//nucleus;GO:0005737//cytoplasm;GO:0005783//endoplasmic reticulum;GO:0098554//cytoplasmic side of endoplasmic reticulum membrane	GO:0005515//protein binding;GO:0042802//identical protein binding	GO:0032868//response to insulin;GO:0032868//response to insulin;GO:0045725//positive regulation of glycogen biosynthetic process;GO:0045725//positive regulation of glycogen biosynthetic process;GO:2000467//positive regulation of glycogen (starch) synthase activity;GO:2000467//positive regulation of glycogen (starch) synthase activity	--
ncbi_102866	11215	11244	11087	9916	13457	12718	10945	12321	193.303	203.646	200.503	192.630	227.743	223.639	219.982	223.266	197.5205	223.6575	0.179288744035322	1.65395642045969e-14	3.08895156480171e-12	Pls3	plastin 3 (T-isoform), transcript variant 2	-	-	-	-	GO:0005737//cytoplasm;GO:0005737//cytoplasm;GO:0005829//cytosol;GO:0005884//actin filament;GO:0005886//plasma membrane;GO:0031594//neuromuscular junction;GO:0031594//neuromuscular junction;GO:0032420//stereocilium;GO:0032432//actin filament bundle	GO:0003779//actin binding;GO:0005509//calcium ion binding;GO:0046872//metal ion binding;GO:0051015//actin filament binding	GO:0051017//actin filament bundle assembly;GO:0051639//actin filament network formation;GO:0060348//bone development	--
ncbi_75956	9344	9217	9076	6842	6287	6157	5328	5811	54.219	55.805	54.937	44.571	35.659	35.912	35.643	35.074	52.383	35.572	-0.558356595143411	2.01663725811475e-14	3.72398127383324e-12	Srrm2	serine/arginine repetitive matrix 2, transcript variant 1	-	-	-	-	GO:0005634//nucleus;GO:0005681//spliceosomal complex	-	GO:0006397//mRNA processing;GO:0008150//biological_process;GO:0008380//RNA splicing	--
ncbi_209039	2689	2425	2476	1845	1708	1587	1300	1531	31.357	29.646	30.299	24.282	19.587	18.935	17.784	18.880	28.896	18.7965	-0.620405747875753	2.16291605716816e-14	3.93220713785527e-12	Tns2	tensin 2, transcript variant 2	-	-	-	-	GO:0005886//plasma membrane;GO:0005925//focal adhesion;GO:0016020//membrane;GO:0030054//cell junction	GO:0004721//phosphoprotein phosphatase activity;GO:0005102//receptor binding;GO:0016787//hydrolase activity;GO:0019900//kinase binding;GO:0019901//protein kinase binding;GO:0046872//metal ion binding	GO:0001822//kidney development;GO:0008285//negative regulation of cell proliferation;GO:0014850//response to muscle activity;GO:0019725//cellular homeostasis;GO:0032963//collagen metabolic process;GO:0035264//multicellular organism growth;GO:0035556//intracellular signal transduction;GO:0048871//multicellular organismal homeostasis	--
ncbi_94227	379	373	404	408	627	661	614	648	5.083	4.999	4.374	4.813	7.116	7.089	6.470	7.374	4.81725	7.01225	0.54166763466058	2.17724885637256e-14	3.93220713785527e-12	Pi15	peptidase inhibitor 15	-	-	-	-	GO:0005576//extracellular region;GO:0005615//extracellular space	GO:0030414//peptidase inhibitor activity	GO:0007275//multicellular organism development;GO:0010466//negative regulation of peptidase activity	--
ncbi_16412	16642	16320	15911	14595	20801	19004	16143	17529	214.582	221.136	215.332	212.199	263.355	250.034	242.838	237.659	215.81225	248.4715	0.203303624463017	2.31199542680177e-14	4.13017878690078e-12	Itgb1	integrin beta 1 (fibronectin receptor beta)	Human Diseases;Human Diseases;Environmental Information Processing;Cellular Processes;Environmental Information Processing;Human Diseases;Cellular Processes;Organismal Systems;Cellular Processes;Cellular Processes;Environmental Information Processing;Organismal Systems;Organismal Systems;Human Diseases;Human Diseases;Human Diseases;Human Diseases;Environmental Information Processing;Human Disease…	Cancer: overview;Infectious disease: viral;Signal transduction;Cell motility;Signal transduction;Cancer: overview;Cellular community - eukaryotes;Development and regeneration;Transport and catabolism;Cellular community - eukaryotes;Signaling molecules and interaction;Immune system;Immune system;Infectious disease: parasitic;Cancer: specific types;Cardiovascular disease;Cardiovascular disease;Sign…	ko05200//Pathways in cancer;ko05165//Human papillomavirus infection;ko04151//PI3K-Akt signaling pathway;ko04810//Regulation of actin cytoskeleton;ko04015//Rap1 signaling pathway;ko05205//Proteoglycans in cancer;ko04510//Focal adhesion;ko04360//Axon guidance;ko04145//Phagosome;ko04530//Tight junction;ko04514//Cell adhesion molecules;ko04611//Platelet activation;ko04670//Leukocyte transendothelial …	K05719;K05719;K05719;K05719;K05719;K05719;K05719;K05719;K05719;K05719;K05719;K05719;K05719;K05719;K05719;K05719;K05719;K05719;K05719;K05719;K05719;K05719	GO:0001669//acrosomal vesicle;GO:0005604//basement membrane;GO:0005737//cytoplasm;GO:0005768//endosome;GO:0005886//plasma membrane;GO:0005886//plasma membrane;GO:0005886//plasma membrane;GO:0005911//cell-cell junction;GO:0005912//adherens junction;GO:0005925//focal adhesion;GO:0005925//focal adhesion;GO:0008305//integrin complex;GO:0008305//integrin complex;GO:0009897//external side of plasma mem…	GO:0001968//fibronectin binding;GO:0001968//fibronectin binding;GO:0002020//protease binding;GO:0003779//actin binding;GO:0005102//receptor binding;GO:0005178//integrin binding;GO:0005178//integrin binding;GO:0005178//integrin binding;GO:0005515//protein binding;GO:0005518//collagen binding;GO:0019900//kinase binding;GO:0019901//protein kinase binding;GO:0019904//protein domain specific binding;G…	GO:0000082//G1/S transition of mitotic cell cycle;GO:0001701//in utero embryonic development;GO:0001708//cell fate specification;GO:0001894//tissue homeostasis;GO:0002042//cell migration involved in sprouting angiogenesis;GO:0006909//phagocytosis;GO:0007155//cell adhesion;GO:0007159//leukocyte cell-cell adhesion;GO:0007160//cell-matrix adhesion;GO:0007160//cell-matrix adhesion;GO:0007160//cell-ma…	--
ncbi_22068	89	85	90	83	159	179	166	166	1.543	1.530	1.602	1.585	2.675	3.051	3.270	3.008	1.565	3.001	0.939280661778308	2.48134640872337e-14	4.38504604595361e-12	Trpc6	transient receptor potential cation channel, subfamily C, member 6, transcript variant 2	Organismal Systems;Environmental Information Processing	Development and regeneration;Signal transduction	ko04360//Axon guidance;ko04022//cGMP-PKG signaling pathway	K04969;K04969	GO:0005737//cytoplasm;GO:0005886//plasma membrane;GO:0005886//plasma membrane;GO:0005887//integral component of plasma membrane;GO:0005887//integral component of plasma membrane;GO:0016020//membrane;GO:0016021//integral component of membrane;GO:0034703//cation channel complex;GO:0036057//slit diaphragm	GO:0003779//actin binding;GO:0005216//ion channel activity;GO:0005261//cation channel activity;GO:0005262//calcium channel activity;GO:0005515//protein binding;GO:0015279//store-operated calcium channel activity;GO:0015279//store-operated calcium channel activity;GO:0030276//clathrin binding;GO:0042803//protein homodimerization activity;GO:0042805//actinin binding;GO:0051117//ATPase binding;GO:00…	GO:0006811//ion transport;GO:0006816//calcium ion transport;GO:0006828//manganese ion transport;GO:0007204//positive regulation of cytosolic calcium ion concentration;GO:0007204//positive regulation of cytosolic calcium ion concentration;GO:0007338//single fertilization;GO:0010800//positive regulation of peptidyl-threonine phosphorylation;GO:0032414//positive regulation of ion transmembrane trans…	--
ncbi_434178	325	327	340	336	533	504	438	515	4.434	4.677	4.868	5.029	7.095	7.003	7.023	7.312	4.752	7.10825	0.580959586282728	2.90279019454087e-14	5.07525072843396e-12	ZNF679	zinc finger protein 141, transcript variant 1	-	-	-	-	GO:0005575//cellular_component	-	-	zf-C2H2
ncbi_100273	2941	2891	3018	2412	3539	3451	2856	3315	58.975	60.990	63.378	55.232	69.750	72.012	67.921	70.924	59.64375	70.15175	0.23410812616437	3.21617485459272e-14	5.56398249844541e-12	Osbpl9	oxysterol binding protein-like 9, transcript variant c	-	-	-	-	GO:0005768//endosome;GO:0005794//Golgi apparatus;GO:0005794//Golgi apparatus;GO:0005829//cytosol;GO:0005829//cytosol;GO:0016020//membrane;GO:0043231//intracellular membrane-bounded organelle;GO:0043231//intracellular membrane-bounded organelle	GO:0008289//lipid binding;GO:0015248//sterol transporter activity;GO:0032934//sterol binding	GO:0006869//lipid transport;GO:0008150//biological_process	--
ncbi_18242	3923	3792	3597	3201	4642	4556	3657	4072	98.443	99.998	94.740	90.575	114.378	116.659	107.063	107.445	95.939	111.38625	0.215381844057655	3.40961902668478e-14	5.83719673995463e-12	Oat	ornithine aminotransferase	Metabolism;Metabolism	Global and overview maps;Amino acid metabolism	ko01100//Metabolic pathways;ko00330//Arginine and proline metabolism	K00819;K00819	GO:0005654//nucleoplasm;GO:0005737//cytoplasm;GO:0005737//cytoplasm;GO:0005739//mitochondrion;GO:0005739//mitochondrion	GO:0003824//catalytic activity;GO:0004587//ornithine-oxo-acid transaminase activity;GO:0008483//transaminase activity;GO:0016740//transferase activity;GO:0030170//pyridoxal phosphate binding	GO:0010121//arginine catabolic process to proline via ornithine;GO:0019544//arginine catabolic process to glutamate;GO:0034214//protein hexamerization	--
ncbi_11830	262	225	260	127	73	78	51	78	9.135	8.244	9.515	4.993	2.499	2.775	2.075	2.860	7.97175	2.55225	-1.64312681487446	3.63782188926601e-14	6.1636703866069e-12	Aqp5	aquaporin 5	Organismal Systems	Digestive system	ko04970//Salivary secretion	K09867	GO:0005783//endoplasmic reticulum;GO:0005886//plasma membrane;GO:0005886//plasma membrane;GO:0005886//plasma membrane;GO:0005887//integral component of plasma membrane;GO:0005887//integral component of plasma membrane;GO:0005902//microvillus;GO:0009925//basal plasma membrane;GO:0016020//membrane;GO:0016021//integral component of membrane;GO:0016324//apical plasma membrane;GO:0016324//apical plasm…	GO:0005515//protein binding;GO:0015250//water channel activity;GO:0015250//water channel activity;GO:0015250//water channel activity;GO:0015267//channel activity;GO:0042802//identical protein binding	GO:0006833//water transport;GO:0006833//water transport;GO:0006833//water transport;GO:0015670//carbon dioxide transport;GO:0015670//carbon dioxide transport;GO:0046541//saliva secretion;GO:0048593//camera-type eye morphogenesis;GO:0051289//protein homotetramerization;GO:0055085//transmembrane transport;GO:0071476//cellular hypotonic response	--
ncbi_233489	4535	4298	4424	3847	5334	5118	4299	4681	63.889	63.695	65.403	60.803	74.265	74.498	70.868	69.804	63.4475	72.35875	0.189604166395614	3.86974740340436e-14	6.48972434438272e-12	Picalm	phosphatidylinositol binding clathrin assembly protein, transcript variant 2	-	-	-	-	GO:0005634//nucleus;GO:0005768//endosome;GO:0005769//early endosome;GO:0005794//Golgi apparatus;GO:0005886//plasma membrane;GO:0005886//plasma membrane;GO:0005905//coated pit;GO:0005905//coated pit;GO:0005905//coated pit;GO:0008021//synaptic vesicle;GO:0008021//synaptic vesicle;GO:0009986//cell surface;GO:0014069//postsynaptic density;GO:0016020//membrane;GO:0030122//AP-2 adaptor complex;GO:00301…	GO:0000149//SNARE binding;GO:0000149//SNARE binding;GO:0005543//phospholipid binding;GO:0005545//1-phosphatidylinositol binding;GO:0005545//1-phosphatidylinositol binding;GO:0005546//phosphatidylinositol-4,5-bisphosphate binding;GO:0005546//phosphatidylinositol-4,5-bisphosphate binding;GO:0017124//SH3 domain binding;GO:0017137//Rab GTPase binding;GO:0030276//clathrin binding;GO:0032050//clathrin …	GO:0006897//endocytosis;GO:0006897//endocytosis;GO:0006898//receptor-mediated endocytosis;GO:0006898//receptor-mediated endocytosis;GO:0006900//membrane budding;GO:0006900//membrane budding;GO:0007275//multicellular organism development;GO:0007409//axonogenesis;GO:0007409//axonogenesis;GO:0007611//learning or memory;GO:0010629//negative regulation of gene expression;GO:0016185//synaptic vesicle b…	--
ncbi_237615	774	781	737	510	430	370	362	339	6.327	6.709	6.324	4.701	3.452	3.086	3.453	2.914	6.01525	3.22625	-0.898766462223442	4.05621115582103e-14	6.73372023696147e-12	Ankrd52	ankyrin repeat domain 52	-	-	-	-	GO:0005575//cellular_component	GO:0003674//molecular_function	GO:0008150//biological_process	--
ncbi_20195	7354	7064	7066	6474	9384	8661	7129	7919	789.019	796.470	795.735	783.229	988.612	948.217	892.370	893.414	791.11325	930.65325	0.234359502222986	4.30295689217498e-14	7.07190965228957e-12	S100a11	S100 calcium binding protein A11	-	-	-	-	GO:0005634//nucleus;GO:0005737//cytoplasm	GO:0005509//calcium ion binding;GO:0046872//metal ion binding;GO:0048306//calcium-dependent protein binding	GO:0007283//spermatogenesis;GO:0042127//regulation of cell proliferation	--
ncbi_76959	2094	2127	2093	2001	2837	2724	2331	2670	82.535	88.101	86.587	88.933	109.797	109.556	107.189	110.658	86.539	109.3	0.336871046080019	4.79572781211941e-14	7.80374124675074e-12	Chmp5	charged multivesicular body protein 5	Cellular Processes;Cellular Processes	Transport and catabolism;Cell growth and death	ko04144//Endocytosis;ko04217//Necroptosis	K12198;K12198	GO:0005634//nucleus;GO:0005737//cytoplasm;GO:0005768//endosome;GO:0005829//cytosol;GO:0016020//membrane	-	GO:0001919//regulation of receptor recycling;GO:0006997//nucleus organization;GO:0007034//vacuolar transport;GO:0007040//lysosome organization;GO:0007080//mitotic metaphase plate congression;GO:0008333//endosome to lysosome transport;GO:0010824//regulation of centrosome duplication;GO:0015031//protein transport;GO:0046755//viral budding;GO:0071222//cellular response to lipopolysaccharide;GO:00712…	--
ncbi_11732	4297	4100	4191	2505	2268	1919	1752	1863	66.429	66.609	68.004	43.667	34.428	30.272	31.599	30.284	61.17725	31.64575	-0.950983497440089	4.91600850120276e-14	7.92103918796739e-12	Ankh	progressive ankylosis	-	-	-	-	GO:0005886//plasma membrane;GO:0005887//integral component of plasma membrane;GO:0016020//membrane;GO:0016021//integral component of membrane;GO:0016021//integral component of membrane	GO:0005315//inorganic phosphate transmembrane transporter activity;GO:0015114//phosphate ion transmembrane transporter activity;GO:0030504//inorganic diphosphate transmembrane transporter activity;GO:0030504//inorganic diphosphate transmembrane transporter activity	GO:0006817//phosphate ion transport;GO:0030500//regulation of bone mineralization;GO:0035435//phosphate ion transmembrane transport	--
ncbi_54635	1772	1710	1780	1562	2234	2144	1776	2002	27.145	27.497	28.648	27.000	33.642	33.499	31.735	32.244	27.5725	32.78	0.249585771924751	5.21250911487628e-14	8.31724148572735e-12	Pdgfc	platelet-derived growth factor, C polypeptide, transcript variant 2	Environmental Information Processing;Environmental Information Processing;Environmental Information Processing;Cellular Processes;Environmental Information Processing;Cellular Processes;Environmental Information Processing;Human Diseases;Human Diseases;Cellular Processes;Human Diseases;Human Diseases	Signal transduction;Signal transduction;Signal transduction;Cell motility;Signal transduction;Cellular community - eukaryotes;Signal transduction;Cancer: overview;Cancer: specific types;Cellular community - eukaryotes;Drug resistance: antineoplastic;Cancer: specific types	ko04151//PI3K-Akt signaling pathway;ko04010//MAPK signaling pathway;ko04014//Ras signaling pathway;ko04810//Regulation of actin cytoskeleton;ko04015//Rap1 signaling pathway;ko04510//Focal adhesion;ko04072//Phospholipase D signaling pathway;ko05231//Choline metabolism in cancer;ko05215//Prostate cancer;ko04540//Gap junction;ko01521//EGFR tyrosine kinase inhibitor resistance;ko05218//Melanoma	K05450;K05450;K05450;K05450;K05450;K05450;K05450;K05450;K05450;K05450;K05450;K05450	GO:0005576//extracellular region;GO:0005615//extracellular space;GO:0005615//extracellular space;GO:0005634//nucleus;GO:0005737//cytoplasm;GO:0005829//cytosol;GO:0005886//plasma membrane;GO:0009986//cell surface;GO:0016020//membrane	GO:0005161//platelet-derived growth factor receptor binding;GO:0005161//platelet-derived growth factor receptor binding;GO:0005161//platelet-derived growth factor receptor binding;GO:0008083//growth factor activity;GO:0042803//protein homodimerization activity	GO:0007171//activation of transmembrane receptor protein tyrosine kinase activity;GO:0007275//multicellular organism development;GO:0008284//positive regulation of cell proliferation;GO:0008284//positive regulation of cell proliferation;GO:0008284//positive regulation of cell proliferation;GO:0009887//organ morphogenesis;GO:0009887//organ morphogenesis;GO:0014068//positive regulation of phosphati…	--
ncbi_233904	1394	1309	1288	909	773	648	663	717	12.704	12.536	12.320	9.341	6.917	6.026	7.049	6.871	11.72525	6.71575	-0.803998252769968	5.32052575999493e-14	8.40796546783814e-12	Setd1a	SET domain containing 1A	Metabolism	Amino acid metabolism	ko00310//Lysine degradation	K11422	GO:0000790//nuclear chromatin;GO:0005634//nucleus;GO:0005634//nucleus;GO:0005694//chromosome;GO:0005719//nuclear euchromatin;GO:0016607//nuclear speck;GO:0035097//histone methyltransferase complex;GO:0035097//histone methyltransferase complex;GO:0048188//Set1C/COMPASS complex;GO:0048188//Set1C/COMPASS complex	GO:0003676//nucleic acid binding;GO:0003723//RNA binding;GO:0005515//protein binding;GO:0008013//beta-catenin binding;GO:0008134//transcription factor binding;GO:0008168//methyltransferase activity;GO:0016740//transferase activity;GO:0018024//histone-lysine N-methyltransferase activity;GO:0042800//histone methyltransferase activity (H3-K4 specific);GO:0042800//histone methyltransferase activity (…	GO:0006325//chromatin organization;GO:0010628//positive regulation of gene expression;GO:0019827//stem cell population maintenance;GO:0032259//methylation;GO:0045646//regulation of erythrocyte differentiation;GO:0048096//chromatin-mediated maintenance of transcription;GO:0051568//histone H3-K4 methylation;GO:0051568//histone H3-K4 methylation;GO:0051568//histone H3-K4 methylation;GO:1902036//regu…	--
ncbi_67299	6323	6408	6239	5825	8144	7694	6626	7198	48.315	51.470	50.094	50.082	61.000	60.118	58.808	57.751	49.99025	59.41925	0.249283653421563	5.60068559912718e-14	8.76640645920526e-12	Dock7	dedicator of cytokinesis 7, transcript variant 1	-	-	-	-	GO:0008180//COP9 signalosome;GO:0042995//cell projection	GO:0005085//guanyl-nucleotide exchange factor activity;GO:0005515//protein binding;GO:0048365//Rac GTPase binding;GO:0048365//Rac GTPase binding	GO:0000226//microtubule cytoskeleton organization;GO:0002244//hematopoietic progenitor cell differentiation;GO:0007264//small GTPase mediated signal transduction;GO:0007275//multicellular organism development;GO:0007399//nervous system development;GO:0007409//axonogenesis;GO:0022027//interkinetic nuclear migration;GO:0030154//cell differentiation;GO:0031175//neuron projection development;GO:00331…	--
ncbi_67204	7810	7785	7779	7070	10271	9262	7765	8819	168.064	176.050	175.699	171.552	217.023	203.373	194.944	199.551	172.84125	203.72275	0.237159527292327	6.12116606801486e-14	9.49069474790794e-12	Eif2s2	eukaryotic translation initiation factor 2, subunit 2 (beta)	Genetic Information Processing	Translation	ko03013//Nucleocytoplasmic transport	K03238	GO:0005737//cytoplasm;GO:0005850//eukaryotic translation initiation factor 2 complex;GO:0005850//eukaryotic translation initiation factor 2 complex	GO:0003729//mRNA binding;GO:0003743//translation initiation factor activity;GO:0003743//translation initiation factor activity;GO:0005515//protein binding;GO:0031369//translation initiation factor binding;GO:0046872//metal ion binding	GO:0001701//in utero embryonic development;GO:0001731//formation of translation preinitiation complex;GO:0001732//formation of cytoplasmic translation initiation complex;GO:0002176//male germ cell proliferation;GO:0006412//translation;GO:0006413//translational initiation;GO:0008584//male gonad development	--
ncbi_12330	10807	11242	10556	9734	13771	12919	10851	12250	136.289	148.967	139.708	138.402	170.506	166.307	159.632	162.449	140.8415	164.7235	0.225973891912016	6.97864232267913e-14	1.07147451142033e-11	Canx	calnexin, transcript variant 2	Human Diseases;Cellular Processes;Genetic Information Processing;Organismal Systems;Organismal Systems	Infectious disease: viral;Transport and catabolism;Folding, sorting and degradation;Immune system;Endocrine system	ko05166//Human T-cell leukemia virus 1 infection;ko04145//Phagosome;ko04141//Protein processing in endoplasmic reticulum;ko04612//Antigen processing and presentation;ko04918//Thyroid hormone synthesis	K08054;K08054;K08054;K08054;K08054	GO:0005737//cytoplasm;GO:0005783//endoplasmic reticulum;GO:0005783//endoplasmic reticulum;GO:0005789//endoplasmic reticulum membrane;GO:0005790//smooth endoplasmic reticulum;GO:0005791//rough endoplasmic reticulum;GO:0005840//ribosome;GO:0016020//membrane;GO:0016021//integral component of membrane;GO:0030424//axon;GO:0032839//dendrite cytoplasm;GO:0032991//macromolecular complex;GO:0043025//neuro…	GO:0005509//calcium ion binding;GO:0005515//protein binding;GO:0030246//carbohydrate binding;GO:0034185//apolipoprotein binding;GO:0035255//ionotropic glutamate receptor binding;GO:0046872//metal ion binding;GO:0051082//unfolded protein binding	GO:0006457//protein folding;GO:0048488//synaptic vesicle endocytosis;GO:0048488//synaptic vesicle endocytosis;GO:0072583//clathrin-mediated endocytosis	--
ncbi_108689	967	788	916	775	576	469	482	499	26.333	22.579	26.197	23.818	15.532	13.028	15.329	14.314	24.73175	14.55075	-0.765270810413311	7.04381472901334e-14	1.07147451142033e-11	Stn1	STN1, CST complex subunit	-	-	-	-	GO:0000781//chromosome, telomeric region;GO:0000784//nuclear chromosome, telomeric region;GO:0000784//nuclear chromosome, telomeric region;GO:0001650//fibrillar center;GO:0005634//nucleus;GO:0005634//nucleus;GO:0005634//nucleus;GO:0005654//nucleoplasm;GO:0005694//chromosome;GO:0043231//intracellular membrane-bounded organelle;GO:0045111//intermediate filament cytoskeleton;GO:1990879//CST complex;…	GO:0003676//nucleic acid binding;GO:0003677//DNA binding;GO:0003697//single-stranded DNA binding;GO:0003697//single-stranded DNA binding;GO:0005515//protein binding;GO:0042162//telomeric DNA binding;GO:0042162//telomeric DNA binding;GO:0042162//telomeric DNA binding;GO:0043047//single-stranded telomeric DNA binding;GO:0043047//single-stranded telomeric DNA binding	GO:0000723//telomere maintenance;GO:0000723//telomere maintenance;GO:0010833//telomere maintenance via telomere lengthening;GO:0016233//telomere capping;GO:0032211//negative regulation of telomere maintenance via telomerase;GO:0045740//positive regulation of DNA replication	--
ncbi_52837	757	768	797	796	1239	1166	970	1097	7.952	8.478	8.787	9.429	12.780	12.498	11.888	12.117	8.6615	12.32075	0.508401281895583	7.10621975934385e-14	1.07147451142033e-11	Tmx4	thioredoxin-related transmembrane protein 4	-	-	-	-	GO:0016020//membrane;GO:0016021//integral component of membrane	-	GO:0045454//cell redox homeostasis;GO:0055114//oxidation-reduction process	--
ncbi_18295	1514	1519	1488	1427	2081	2697	2206	2517	31.526	33.240	32.521	33.506	42.549	57.305	53.591	55.111	32.69825	52.139	0.673149487760801	8.67765993932739e-14	1.29652128275314e-11	Ogn	osteoglycin	-	-	-	-	GO:0005576//extracellular region;GO:0005615//extracellular space	GO:0008083//growth factor activity;GO:0030021//extracellular matrix structural constituent conferring compression resistance	-	--
ncbi_18811	448	419	441	450	741	663	546	637	28.463	27.942	29.331	32.117	46.128	42.859	40.401	42.496	29.46325	42.971	0.544446772812413	9.05710088112127e-14	1.33508317336137e-11	Prl2c2	prolactin family 2, subfamily c, member 2	-	-	-	-	GO:0005576//extracellular region;GO:0005615//extracellular space;GO:0005615//extracellular space;GO:0005783//endoplasmic reticulum	GO:0005148//prolactin receptor binding;GO:0005179//hormone activity;GO:0005179//hormone activity;GO:0005515//protein binding;GO:0008083//growth factor activity	GO:0002040//sprouting angiogenesis;GO:0002052//positive regulation of neuroblast proliferation;GO:0007565//female pregnancy;GO:0008284//positive regulation of cell proliferation;GO:0030879//mammary gland development;GO:0031346//positive regulation of cell projection organization;GO:0031667//response to nutrient levels;GO:0032534//regulation of microvillus assembly;GO:0043536//positive regulation …	--
ncbi_19288	173	162	154	187	299	467	425	460	4.868	4.790	4.548	5.933	8.260	13.407	13.951	13.609	5.03475	12.30675	1.28945777304378	9.0982242419515e-14	1.33508317336137e-11	Ptx3	pentraxin related gene	-	-	-	-	GO:0005576//extracellular region;GO:0005615//extracellular space;GO:0005615//extracellular space;GO:0005615//extracellular space;GO:0031012//extracellular matrix	GO:0001849//complement component C1q binding;GO:0001849//complement component C1q binding;GO:0001872//(1->3)-beta-D-glucan binding;GO:0005515//protein binding;GO:0042802//identical protein binding;GO:0046790//virion binding	GO:0001550//ovarian cumulus expansion;GO:0001550//ovarian cumulus expansion;GO:0001878//response to yeast;GO:0008228//opsonization;GO:0030198//extracellular matrix organization;GO:0030198//extracellular matrix organization;GO:0044869//negative regulation by host of viral exo-alpha-sialidase activity;GO:0044871//negative regulation by host of viral glycoprotein metabolic process;GO:0045087//innate…	--
ncbi_100226	1241	1222	1206	1043	1519	1423	1287	1347	28.927	29.933	29.505	27.413	34.766	33.845	34.999	33.015	28.9445	34.15625	0.238860355749996	9.35864042972018e-14	1.36114385365001e-11	Stx12	syntaxin 12	Cellular Processes	Transport and catabolism	ko04145//Phagosome	K13813	GO:0000407//pre-autophagosomal structure;GO:0005768//endosome;GO:0005794//Golgi apparatus;GO:0008021//synaptic vesicle;GO:0008021//synaptic vesicle;GO:0012505//endomembrane system;GO:0016020//membrane;GO:0016021//integral component of membrane;GO:0030285//integral component of synaptic vesicle membrane;GO:0030285//integral component of synaptic vesicle membrane;GO:0031083//BLOC-1 complex;GO:00312…	GO:0000149//SNARE binding;GO:0005484//SNAP receptor activity;GO:0005515//protein binding	GO:0000045//autophagosome assembly;GO:0006886//intracellular protein transport;GO:0006906//vesicle fusion;GO:0015031//protein transport;GO:0016189//synaptic vesicle to endosome fusion;GO:0016192//vesicle-mediated transport;GO:0033344//cholesterol efflux;GO:0048278//vesicle docking;GO:0050821//protein stabilization	--
ncbi_68133	2162	2023	2080	1660	1593	1372	1266	1332	93.757	92.193	94.675	81.173	67.832	60.711	64.051	60.738	90.4495	63.333	-0.514155108156856	9.44479707460162e-14	1.3616249115884e-11	Gcsh	glycine cleavage system protein H (aminomethyl carrier), transcript variant 1	Metabolism;Metabolism;Metabolism;Metabolism	Global and overview maps;Global and overview maps;Amino acid metabolism;Carbohydrate metabolism	ko01100//Metabolic pathways;ko01200//Carbon metabolism;ko00260//Glycine, serine and threonine metabolism;ko00630//Glyoxylate and dicarboxylate metabolism	K02437;K02437;K02437;K02437	GO:0005739//mitochondrion;GO:0005739//mitochondrion;GO:0005960//glycine cleavage complex	GO:0004047//aminomethyltransferase activity;GO:0019899//enzyme binding	GO:0009249//protein lipoylation;GO:0019464//glycine decarboxylation via glycine cleavage system	--
ncbi_16922	423	414	414	402	603	707	653	723	15.519	15.961	15.942	16.630	21.722	26.467	27.950	27.891	16.013	26.0075	0.699684106383854	9.95186497608258e-14	1.42225131201667e-11	Phyh	phytanoyl-CoA hydroxylase	Cellular Processes	Transport and catabolism	ko04146//Peroxisome	K00477	GO:0005739//mitochondrion;GO:0005739//mitochondrion;GO:0005777//peroxisome;GO:0005777//peroxisome	GO:0003824//catalytic activity;GO:0005515//protein binding;GO:0008198//ferrous iron binding;GO:0016491//oxidoreductase activity;GO:0031406//carboxylic acid binding;GO:0031418//L-ascorbic acid binding;GO:0046872//metal ion binding;GO:0048037//cofactor binding;GO:0048244//phytanoyl-CoA dioxygenase activity;GO:0048244//phytanoyl-CoA dioxygenase activity;GO:0051213//dioxygenase activity	GO:0001561//fatty acid alpha-oxidation;GO:0001561//fatty acid alpha-oxidation;GO:0001561//fatty acid alpha-oxidation;GO:0006103//2-oxoglutarate metabolic process;GO:0006720//isoprenoid metabolic process;GO:0019606//2-oxobutyrate catabolic process;GO:0055114//oxidation-reduction process;GO:0097089//methyl-branched fatty acid metabolic process	--
ncbi_12876	5272	5434	5198	4468	6282	6045	5088	5612	131.260	142.177	135.836	125.436	153.576	153.574	147.791	146.921	133.67725	150.4655	0.170678771820037	1.01495171474944e-13	1.43775182796921e-11	Cpe	carboxypeptidase E	Human Diseases	Endocrine and metabolic disease	ko04940//Type I diabetes mellitus	K01294	GO:0005576//extracellular region;GO:0005615//extracellular space;GO:0005615//extracellular space;GO:0005615//extracellular space;GO:0005794//Golgi apparatus;GO:0005794//Golgi apparatus;GO:0016020//membrane;GO:0030141//secretory granule;GO:0030141//secretory granule;GO:0030425//dendrite;GO:0030667//secretory granule membrane;GO:0030667//secretory granule membrane;GO:0031045//dense core granule;GO:…	GO:0004180//carboxypeptidase activity;GO:0004180//carboxypeptidase activity;GO:0004181//metallocarboxypeptidase activity;GO:0005515//protein binding;GO:0008233//peptidase activity;GO:0008237//metallopeptidase activity;GO:0008270//zinc ion binding;GO:0016787//hydrolase activity;GO:0019904//protein domain specific binding;GO:0042043//neurexin family protein binding;GO:0046872//metal ion binding;GO:…	GO:0003214//cardiac left ventricle morphogenesis;GO:0006508//proteolysis;GO:0006518//peptide metabolic process;GO:0006518//peptide metabolic process;GO:0016055//Wnt signaling pathway;GO:0016485//protein processing;GO:0016485//protein processing;GO:0030070//insulin processing;GO:0030070//insulin processing;GO:0030070//insulin processing;GO:0030072//peptide hormone secretion;GO:0033366//protein loc…	--
ncbi_72065	1924	1863	1826	1614	2261	2098	1832	2039	28.756	29.232	28.694	27.079	33.164	31.870	32.058	31.941	28.44025	32.25825	0.181734028040464	1.02352883402737e-13	1.43775182796921e-11	RAP2C	RAP2C, member of RAS oncogene family	Cellular Processes	Cellular community - eukaryotes	ko04530//Tight junction	K07839	GO:0005737//cytoplasm;GO:0005768//endosome;GO:0005829//cytosol;GO:0005886//plasma membrane;GO:0005886//plasma membrane;GO:0005923//bicellular tight junction;GO:0016020//membrane;GO:0044291//cell-cell contact zone;GO:0055037//recycling endosome;GO:0055038//recycling endosome membrane	GO:0000166//nucleotide binding;GO:0003713//transcription coactivator activity;GO:0003924//GTPase activity;GO:0005525//GTP binding;GO:0005525//GTP binding;GO:0019003//GDP binding;GO:0019003//GDP binding	GO:0007165//signal transduction;GO:0030336//negative regulation of cell migration;GO:0030336//negative regulation of cell migration;GO:0031954//positive regulation of protein autophosphorylation;GO:0032486//Rap protein signal transduction;GO:0032486//Rap protein signal transduction;GO:0061097//regulation of protein tyrosine kinase activity;GO:0090557//establishment of endothelial intestinal barri…	--
ncbi_101612	642	582	598	478	409	342	326	337	18.051	17.156	17.640	15.188	11.293	9.842	10.764	10.001	17.00875	10.475	-0.699326875026953	1.05678904094486e-13	1.47189219389227e-11	Grwd1	glutamate-rich WD repeat containing 1, transcript variant 1	-	-	-	-	GO:0005634//nucleus;GO:0005694//chromosome;GO:0005730//nucleolus;GO:0005829//cytosol;GO:0032991//macromolecular complex	GO:0003682//chromatin binding;GO:0003688//DNA replication origin binding;GO:0042393//histone binding	GO:0006260//DNA replication;GO:0006334//nucleosome assembly;GO:0006337//nucleosome disassembly	--
ncbi_11843	8509	8363	8074	7784	10694	10407	8731	10015	272.436	281.385	271.330	281.023	336.199	339.999	326.133	337.169	276.5435	334.875	0.276116243353796	1.26245255233053e-13	1.74356367206321e-11	Arf4	ADP-ribosylation factor 4	-	-	-	-	GO:0005737//cytoplasm;GO:0005737//cytoplasm;GO:0005794//Golgi apparatus;GO:0005794//Golgi apparatus;GO:0005829//cytosol;GO:0005886//plasma membrane;GO:0005886//plasma membrane;GO:0016020//membrane;GO:0032587//ruffle membrane;GO:0043197//dendritic spine	GO:0000166//nucleotide binding;GO:0005154//epidermal growth factor receptor binding;GO:0005515//protein binding;GO:0005525//GTP binding;GO:0005525//GTP binding	GO:0006471//protein ADP-ribosylation;GO:0006886//intracellular protein transport;GO:0006890//retrograde vesicle-mediated transport, Golgi to ER;GO:0006890//retrograde vesicle-mediated transport, Golgi to ER;GO:0006893//Golgi to plasma membrane transport;GO:0007173//epidermal growth factor receptor signaling pathway;GO:0007612//learning;GO:0015031//protein transport;GO:0016192//vesicle-mediated tr…	--
ncbi_14828	21963	21558	20619	21437	31379	29953	24790	27641	466.732	481.578	459.994	514.277	655.737	650.192	615.171	618.368	480.64525	634.867	0.401481913118904	1.38515417810351e-13	1.8970840764276e-11	Hspa5	heat shock protein 5, transcript variant 1	Genetic Information Processing;Organismal Systems;Organismal Systems;Human Diseases;Genetic Information Processing	Folding, sorting and degradation;Immune system;Endocrine system;Neurodegenerative disease;Folding, sorting and degradation	ko04141//Protein processing in endoplasmic reticulum;ko04612//Antigen processing and presentation;ko04918//Thyroid hormone synthesis;ko05020//Prion disease;ko03060//Protein export	K09490;K09490;K09490;K09490;K09490	GO:0005634//nucleus;GO:0005634//nucleus;GO:0005737//cytoplasm;GO:0005737//cytoplasm;GO:0005739//mitochondrion;GO:0005783//endoplasmic reticulum;GO:0005783//endoplasmic reticulum;GO:0005788//endoplasmic reticulum lumen;GO:0005788//endoplasmic reticulum lumen;GO:0005789//endoplasmic reticulum membrane;GO:0005790//smooth endoplasmic reticulum;GO:0005793//endoplasmic reticulum-Golgi intermediate comp…	GO:0000166//nucleotide binding;GO:0005515//protein binding;GO:0005524//ATP binding;GO:0016787//hydrolase activity;GO:0016887//ATPase activity;GO:0016887//ATPase activity;GO:0019899//enzyme binding;GO:0019904//protein domain specific binding;GO:0031072//heat shock protein binding;GO:0031625//ubiquitin protein ligase binding;GO:0042623//ATPase activity, coupled;GO:0043022//ribosome binding;GO:00441…	GO:0006983//ER overload response;GO:0006986//response to unfolded protein;GO:0010976//positive regulation of neuron projection development;GO:0021589//cerebellum structural organization;GO:0021680//cerebellar Purkinje cell layer development;GO:0030335//positive regulation of cell migration;GO:0030433//ER-associated ubiquitin-dependent protein catabolic process;GO:0030512//negative regulation of t…	--
ncbi_72033	2386	2375	2332	2229	3130	3249	2711	2875	13.253	13.855	13.601	13.964	17.067	18.419	17.568	16.794	13.66825	17.462	0.353390265840104	1.45716542777523e-13	1.9792160169823e-11	TSC22D2	TSC22 domain family, member 2, transcript variant 1	-	-	-	-	-	-	GO:0006970//response to osmotic stress	TSC22
ncbi_66830	2940	2861	2812	2007	1915	1711	1514	1636	37.058	37.864	37.212	28.546	23.703	21.949	22.311	21.730	35.17	22.42325	-0.649349939109139	1.76782357066931e-13	2.38149019540574e-11	Nacc1	nucleus accumbens associated 1, BEN and BTB (POZ) domain containing	-	-	-	-	GO:0005634//nucleus;GO:0005654//nucleoplasm;GO:0005737//cytoplasm;GO:0016604//nuclear body;GO:0030054//cell junction;GO:0043231//intracellular membrane-bounded organelle	GO:0005515//protein binding	GO:0008284//positive regulation of cell proliferation;GO:0045892//negative regulation of transcription, DNA-templated;GO:0051260//protein homooligomerization	--
ncbi_229663	12552	12879	12864	11184	15583	15488	12648	14270	164.395	177.173	177.132	165.917	200.705	208.156	193.374	197.042	171.15425	199.81925	0.223398457897666	1.82089974338875e-13	2.43304774655237e-11	Csde1	cold shock domain containing E1, RNA binding, transcript variant 2	-	-	-	-	GO:0005737//cytoplasm;GO:0005743//mitochondrial inner membrane;GO:0005794//Golgi apparatus;GO:0005829//cytosol;GO:0005886//plasma membrane;GO:0070937//CRD-mediated mRNA stability complex	GO:0003676//nucleic acid binding;GO:0003723//RNA binding	GO:0070966//nuclear-transcribed mRNA catabolic process, no-go decay	CSD
ncbi_623279	226	255	260	255	410	483	373	451	1.209	1.433	1.459	1.538	2.153	2.636	2.327	2.536	1.40975	2.413	0.77538857260238	1.84951470509631e-13	2.45135275631112e-11	Dok6	docking protein 6	-	-	-	-	GO:0005575//cellular_component	GO:0005515//protein binding	GO:0008150//biological_process	--
ncbi_13885	12357	11594	11436	10827	14977	13929	11835	13222	381.036	379.302	369.707	382.475	450.446	438.297	426.126	428.046	378.13	435.72875	0.204547993347883	2.01474376147864e-13	2.64898509759211e-11	Esd	esterase D/formylglutathione hydrolase, transcript variant 1	-	-	-	-	GO:0005737//cytoplasm;GO:0005829//cytosol;GO:0031410//cytoplasmic vesicle	GO:0016787//hydrolase activity;GO:0016788//hydrolase activity, acting on ester bonds;GO:0016788//hydrolase activity, acting on ester bonds;GO:0018738//S-formylglutathione hydrolase activity;GO:0042802//identical protein binding;GO:0052689//carboxylic ester hydrolase activity	GO:0046294//formaldehyde catabolic process	--
ncbi_16400	5252	4978	5050	3422	3266	2841	2551	2762	59.409	59.113	59.759	43.952	36.746	33.202	34.162	33.226	55.55825	34.334	-0.694363212546493	2.14758448007673e-13	2.8012342007985e-11	Itga3	integrin alpha 3, transcript variant 2	Human Diseases;Human Diseases;Environmental Information Processing;Cellular Processes;Cellular Processes;Human Diseases;Organismal Systems;Human Diseases;Human Diseases;Environmental Information Processing;Human Diseases	Cancer: overview;Infectious disease: viral;Signal transduction;Cell motility;Cellular community - eukaryotes;Cancer: specific types;Immune system;Cardiovascular disease;Cardiovascular disease;Signaling molecules and interaction;Cardiovascular disease	ko05200//Pathways in cancer;ko05165//Human papillomavirus infection;ko04151//PI3K-Akt signaling pathway;ko04810//Regulation of actin cytoskeleton;ko04510//Focal adhesion;ko05222//Small cell lung cancer;ko04640//Hematopoietic cell lineage;ko05414//Dilated cardiomyopathy;ko05410//Hypertrophic cardiomyopathy;ko04512//ECM-receptor interaction;ko05412//Arrhythmogenic right ventricular cardiomyopathy	K06482;K06482;K06482;K06482;K06482;K06482;K06482;K06482;K06482;K06482;K06482	GO:0005886//plasma membrane;GO:0005886//plasma membrane;GO:0008305//integrin complex;GO:0009897//external side of plasma membrane;GO:0009986//cell surface;GO:0016020//membrane;GO:0016021//integral component of membrane;GO:0016323//basolateral plasma membrane;GO:0030054//cell junction;GO:0030426//growth cone;GO:0031527//filopodium membrane;GO:0034667//integrin alpha3-beta1 complex;GO:0042995//cell…	GO:0001968//fibronectin binding;GO:0002020//protease binding;GO:0005178//integrin binding;GO:0005515//protein binding;GO:0005518//collagen binding;GO:0019904//protein domain specific binding;GO:0043236//laminin binding;GO:0046982//protein heterodimerization activity	GO:0001764//neuron migration;GO:0007155//cell adhesion;GO:0007229//integrin-mediated signaling pathway;GO:0007342//fusion of sperm to egg plasma membrane;GO:0007613//memory;GO:0010628//positive regulation of gene expression;GO:0010634//positive regulation of epithelial cell migration;GO:0010811//positive regulation of cell-substrate adhesion;GO:0010976//positive regulation of neuron projection de…	--
ncbi_20346	2549	2554	2455	3040	4618	4906	4093	4765	24.312	25.632	24.614	32.592	43.647	47.918	45.636	47.963	26.7875	46.291	0.789171783842863	2.26996900751807e-13	2.93755438098894e-11	Sema3a	sema domain, immunoglobulin domain (Ig), short basic domain, secreted, (semaphorin) 3A, transcript variant 2	Organismal Systems	Development and regeneration	ko04360//Axon guidance	K06840	GO:0005576//extracellular region;GO:0005615//extracellular space;GO:0005615//extracellular space;GO:0005887//integral component of plasma membrane;GO:0030424//axon;GO:0030424//axon;GO:0030425//dendrite	GO:0005515//protein binding;GO:0030215//semaphorin receptor binding;GO:0030215//semaphorin receptor binding;GO:0038191//neuropilin binding;GO:0038191//neuropilin binding;GO:0045499//chemorepellent activity;GO:0045499//chemorepellent activity	GO:0001755//neural crest cell migration;GO:0001764//neuron migration;GO:0002027//regulation of heart rate;GO:0006915//apoptotic process;GO:0007275//multicellular organism development;GO:0007399//nervous system development;GO:0007411//axon guidance;GO:0007411//axon guidance;GO:0007411//axon guidance;GO:0007413//axonal fasciculation;GO:0008045//motor neuron axon guidance;GO:0008045//motor neuron ax…	--
ncbi_18606	102	106	115	105	211	194	155	188	1.668	1.827	1.997	1.951	3.376	3.272	2.977	3.240	1.86075	3.21625	0.789495316007575	2.32391120229583e-13	2.98386567263531e-11	Enpp2	ectonucleotide pyrophosphatase/phosphodiesterase 2, transcript variant 1	Metabolism	Lipid metabolism	ko00565//Ether lipid metabolism	K01122	GO:0005576//extracellular region;GO:0005615//extracellular space;GO:0005615//extracellular space;GO:0005615//extracellular space;GO:0005737//cytoplasm;GO:0005794//Golgi apparatus;GO:0005887//integral component of plasma membrane	GO:0003676//nucleic acid binding;GO:0003824//catalytic activity;GO:0004528//phosphodiesterase I activity;GO:0004528//phosphodiesterase I activity;GO:0004528//phosphodiesterase I activity;GO:0004551//nucleotide diphosphatase activity;GO:0004622//lysophospholipase activity;GO:0004622//lysophospholipase activity;GO:0004622//lysophospholipase activity;GO:0005044//scavenger receptor activity;GO:000550…	GO:0001953//negative regulation of cell-matrix adhesion;GO:0006629//lipid metabolic process;GO:0006644//phospholipid metabolic process;GO:0006935//chemotaxis;GO:0006955//immune response;GO:0008284//positive regulation of cell proliferation;GO:0009395//phospholipid catabolic process;GO:0010634//positive regulation of epithelial cell migration;GO:0016042//lipid catabolic process;GO:0030334//regulat…	--
ncbi_108155	8295	8238	8050	9221	13874	13663	11642	12964	85.820	89.296	87.437	107.644	141.104	144.659	140.874	141.182	92.54925	141.95475	0.617137920465023	2.41261036014224e-13	3.07374040844479e-11	Ogt	O-linked N-acetylglucosamine (GlcNAc) transferase (UDP-N-acetylglucosamine:polypeptide-N-acetylglucosaminyl transferase), transcript variant 2	Human Diseases;Metabolism	Endocrine and metabolic disease;Glycan biosynthesis and metabolism	ko04931//Insulin resistance;ko00514//Other types of O-glycan biosynthesis	K09667;K09667	GO:0000123//histone acetyltransferase complex;GO:0000791//euchromatin;GO:0005634//nucleus;GO:0005634//nucleus;GO:0005654//nucleoplasm;GO:0005737//cytoplasm;GO:0005737//cytoplasm;GO:0005739//mitochondrion;GO:0005829//cytosol;GO:0005886//plasma membrane;GO:0016020//membrane;GO:0017122//protein N-acetylglucosaminyltransferase complex;GO:0032991//macromolecular complex;GO:0042588//zymogen granule;GO:…	GO:0003824//catalytic activity;GO:0005515//protein binding;GO:0005547//phosphatidylinositol-3,4,5-trisphosphate binding;GO:0008080//N-acetyltransferase activity;GO:0008134//transcription factor binding;GO:0008289//lipid binding;GO:0016262//protein N-acetylglucosaminyltransferase activity;GO:0016262//protein N-acetylglucosaminyltransferase activity;GO:0016740//transferase activity;GO:0016757//tran…	GO:0001933//negative regulation of protein phosphorylation;GO:0001934//positive regulation of protein phosphorylation;GO:0006041//glucosamine metabolic process;GO:0006110//regulation of glycolytic process;GO:0006111//regulation of gluconeogenesis;GO:0006325//chromatin organization;GO:0006357//regulation of transcription from RNA polymerase II promoter;GO:0006493//protein O-linked glycosylation;GO…	--
ncbi_12321	19918	19255	19193	15725	23114	21127	17639	19536	334.200	340.424	338.288	299.555	383.071	365.086	348.106	347.636	328.11675	360.97475	0.13768868112332	2.52518886635613e-13	3.19242146296638e-11	Calu	calumenin, transcript variant 3	-	-	-	-	GO:0005576//extracellular region;GO:0005783//endoplasmic reticulum;GO:0005783//endoplasmic reticulum;GO:0005783//endoplasmic reticulum;GO:0005788//endoplasmic reticulum lumen;GO:0005794//Golgi apparatus;GO:0016020//membrane;GO:0016529//sarcoplasmic reticulum;GO:0043231//intracellular membrane-bounded organelle	GO:0004857//enzyme inhibitor activity;GO:0005509//calcium ion binding;GO:0005509//calcium ion binding;GO:0005509//calcium ion binding;GO:0019899//enzyme binding;GO:0046872//metal ion binding	-	--
ncbi_70349	5841	5919	5865	4914	6785	6416	5493	6232	95.284	101.469	100.421	90.390	108.681	106.798	104.541	106.898	96.891	106.7295	0.139524423647105	2.69289255773953e-13	3.37844955621749e-11	Copb1	coatomer protein complex, subunit beta 1	-	-	-	-	GO:0005794//Golgi apparatus;GO:0005794//Golgi apparatus;GO:0005798//Golgi-associated vesicle;GO:0005829//cytosol;GO:0005886//plasma membrane;GO:0016020//membrane;GO:0030117//membrane coat;GO:0030126//COPI vesicle coat;GO:0030126//COPI vesicle coat;GO:0030137//COPI-coated vesicle;GO:0031410//cytoplasmic vesicle;GO:0043231//intracellular membrane-bounded organelle	GO:0005198//structural molecule activity	GO:0006886//intracellular protein transport;GO:0006888//ER to Golgi vesicle-mediated transport;GO:0006891//intra-Golgi vesicle-mediated transport;GO:0006891//intra-Golgi vesicle-mediated transport;GO:0015031//protein transport;GO:0016192//vesicle-mediated transport	--
ncbi_214901	601	623	557	474	394	332	287	353	10.623	11.365	10.154	9.578	6.713	6.093	5.882	6.592	10.43	6.32	-0.722742694342663	3.04134547178037e-13	3.78670551732654e-11	Chtf18	CTF18, chromosome transmission fidelity factor 18	-	-	-	-	GO:0005634//nucleus;GO:0005654//nucleoplasm;GO:0005737//cytoplasm;GO:0005829//cytosol;GO:0031390//Ctf18 RFC-like complex	GO:0000166//nucleotide binding;GO:0003677//DNA binding;GO:0003689//DNA clamp loader activity;GO:0005524//ATP binding;GO:0043142//single-stranded DNA-dependent ATPase activity	GO:0006260//DNA replication;GO:0007049//cell cycle;GO:0007131//reciprocal meiotic recombination;GO:0007140//male meiosis;GO:0007283//spermatogenesis;GO:0051985//negative regulation of chromosome segregation;GO:1900264//positive regulation of DNA-directed DNA polymerase activity	--
ncbi_54151	1484	1291	1358	1091	994	837	779	872	38.600	35.714	36.719	31.318	25.756	22.089	24.358	23.752	35.58775	23.98875	-0.569022738791307	3.13924466050022e-13	3.87920947333241e-11	cyhr1-a	cysteine and histidine rich 1, transcript variant 3	-	-	-	-	GO:0005635//nuclear envelope;GO:0005654//nucleoplasm;GO:0005737//cytoplasm	GO:0005515//protein binding;GO:0008270//zinc ion binding;GO:0046872//metal ion binding	GO:0008150//biological_process	--
ncbi_98221	3534	3443	3348	3156	4465	4063	3461	3899	155.373	159.075	154.497	156.459	192.753	182.273	177.524	180.250	156.351	183.2	0.22863105685865	3.20435489466735e-13	3.93011736521327e-11	Eif3m	eukaryotic translation initiation factor 3, subunit M	-	-	-	-	GO:0005737//cytoplasm;GO:0005852//eukaryotic translation initiation factor 3 complex;GO:0005852//eukaryotic translation initiation factor 3 complex;GO:0071541//eukaryotic translation initiation factor 3 complex, eIF3m	GO:0003743//translation initiation factor activity;GO:0031369//translation initiation factor binding	GO:0002183//cytoplasmic translational initiation;GO:0006412//translation;GO:0006413//translational initiation	--
ncbi_19272	3080	3055	2895	2702	3746	3622	3111	3304	27.105	28.295	26.762	26.861	32.388	32.556	31.942	30.580	27.25575	31.8665	0.225479952323443	3.47289349379953e-13	4.22692726411758e-11	Ptprk	protein tyrosine phosphatase, receptor type, K, transcript variant 1	-	-	-	-	GO:0001750//photoreceptor outer segment;GO:0005886//plasma membrane;GO:0005911//cell-cell junction;GO:0009986//cell surface;GO:0016020//membrane;GO:0016021//integral component of membrane;GO:0030054//cell junction;GO:0030424//axon;GO:0030425//dendrite;GO:0031256//leading edge membrane;GO:0043025//neuronal cell body;GO:0043231//intracellular membrane-bounded organelle	GO:0004721//phosphoprotein phosphatase activity;GO:0004725//protein tyrosine phosphatase activity;GO:0004725//protein tyrosine phosphatase activity;GO:0004725//protein tyrosine phosphatase activity;GO:0008013//beta-catenin binding;GO:0016787//hydrolase activity;GO:0016791//phosphatase activity;GO:0019901//protein kinase binding;GO:0045295//gamma-catenin binding	GO:0006470//protein dephosphorylation;GO:0006470//protein dephosphorylation;GO:0006470//protein dephosphorylation;GO:0007155//cell adhesion;GO:0007165//signal transduction;GO:0007179//transforming growth factor beta receptor signaling pathway;GO:0008285//negative regulation of cell proliferation;GO:0010839//negative regulation of keratinocyte proliferation;GO:0016311//dephosphorylation;GO:0016477…	--
ncbi_66756	1029	1040	1073	996	1484	1325	1241	1312	11.909	12.624	13.049	13.015	16.978	15.696	16.833	16.032	12.64925	16.38475	0.373301813172212	3.49779195570424e-13	4.22692726411758e-11	Cfap97	cilia and flagella associated protein 97, transcript variant 2	-	-	-	-	GO:0005575//cellular_component	GO:0003674//molecular_function	GO:0008150//biological_process	--
ncbi_12301	1686	1601	1663	1581	1161	1032	971	1063	43.108	43.018	44.629	45.582	29.148	26.925	28.965	28.579	44.08425	28.40425	-0.634156505681101	3.75527105791279e-13	4.50495473261289e-11	Cacybp	calcyclin binding protein	Environmental Information Processing	Signal transduction	ko04310//Wnt signaling pathway	K04507	GO:0005634//nucleus;GO:0005634//nucleus;GO:0005641//nuclear envelope lumen;GO:0005654//nucleoplasm;GO:0005737//cytoplasm;GO:0005737//cytoplasm;GO:0005829//cytosol;GO:0019005//SCF ubiquitin ligase complex;GO:0030877//beta-catenin destruction complex;GO:0043005//neuron projection;GO:0044297//cell body	GO:0005515//protein binding;GO:0015631//tubulin binding;GO:0019904//protein domain specific binding;GO:0031625//ubiquitin protein ligase binding;GO:0042803//protein homodimerization activity;GO:0044548//S100 protein binding	GO:0007507//heart development;GO:0045740//positive regulation of DNA replication;GO:0055007//cardiac muscle cell differentiation;GO:0060416//response to growth hormone;GO:0060548//negative regulation of cell death;GO:1990830//cellular response to leukemia inhibitory factor	--
ncbi_14866	1286	1199	1268	1096	1593	1499	1287	1387	76.337	74.794	79.002	73.360	92.850	90.796	89.129	86.573	75.87325	89.837	0.243718415149252	3.91712971825675e-13	4.66507441446013e-11	Gstm5	glutathione S-transferase, mu 5	Human Diseases;Human Diseases;Human Diseases;Human Diseases;Metabolism;Human Diseases;Metabolism;Metabolism;Metabolism	Cancer: overview;Cancer: specific types;Cardiovascular disease;Cancer: overview;Xenobiotics biodegradation and metabolism;Drug resistance: antineoplastic;Xenobiotics biodegradation and metabolism;Xenobiotics biodegradation and metabolism;Metabolism of other amino acids	ko05200//Pathways in cancer;ko05225//Hepatocellular carcinoma;ko05418//Fluid shear stress and atherosclerosis;ko05204//Chemical carcinogenesis - DNA adducts;ko00983//Drug metabolism - other enzymes;ko01524//Platinum drug resistance;ko00982//Drug metabolism - cytochrome P450;ko00980//Metabolism of xenobiotics by cytochrome P450;ko00480//Glutathione metabolism	K00799;K00799;K00799;K00799;K00799;K00799;K00799;K00799;K00799	GO:0005737//cytoplasm;GO:0005829//cytosol;GO:0005829//cytosol;GO:0035686//sperm fibrous sheath;GO:0045171//intercellular bridge	GO:0004364//glutathione transferase activity;GO:0004364//glutathione transferase activity;GO:0004364//glutathione transferase activity;GO:0005515//protein binding;GO:0016740//transferase activity;GO:0019899//enzyme binding;GO:0042802//identical protein binding;GO:0042803//protein homodimerization activity;GO:0042803//protein homodimerization activity;GO:0043295//glutathione binding	GO:0006749//glutathione metabolic process;GO:0006749//glutathione metabolic process;GO:0018916//nitrobenzene metabolic process;GO:0042178//xenobiotic catabolic process;GO:0042178//xenobiotic catabolic process;GO:0070458//cellular detoxification of nitrogen compound	--
ncbi_74155	5677	5490	5589	5276	7782	6829	5917	6556	100.721	102.359	104.078	105.550	135.560	123.630	122.475	122.307	103.177	125.993	0.288222177719413	4.98046106911531e-13	5.88876817776332e-11	Errfi1	ERBB receptor feedback inhibitor 1, transcript variant 1	-	-	-	-	GO:0005634//nucleus;GO:0005737//cytoplasm;GO:0005829//cytosol;GO:0005886//plasma membrane;GO:0016020//membrane;GO:0031234//extrinsic component of cytoplasmic side of plasma membrane;GO:0031234//extrinsic component of cytoplasmic side of plasma membrane	GO:0005515//protein binding;GO:0017124//SH3 domain binding;GO:0019900//kinase binding;GO:0019901//protein kinase binding;GO:0031267//small GTPase binding	GO:0007175//negative regulation of epidermal growth factor-activated receptor activity;GO:0007175//negative regulation of epidermal growth factor-activated receptor activity;GO:0031098//stress-activated protein kinase signaling cascade;GO:0031953//negative regulation of protein autophosphorylation;GO:0032691//negative regulation of interleukin-1 beta production;GO:0032966//negative regulation of …	--
ncbi_22335	5576	5542	5334	4945	7042	6296	5360	6170	212.347	221.791	213.208	212.345	263.324	244.655	238.143	247.070	214.92275	248.298	0.208254437903192	5.10444905244365e-13	5.9922585840651e-11	Vdac3	voltage-dependent anion channel 3, transcript variant 1	Human Diseases;Human Diseases;Human Diseases;Environmental Information Processing;Cellular Processes;Cellular Processes;Environmental Information Processing;Organismal Systems;Human Diseases;Human Diseases;Organismal Systems;Cellular Processes	Infectious disease: viral;Cancer: overview;Neurodegenerative disease;Signal transduction;Cell growth and death;Cell growth and death;Signal transduction;Immune system;Infectious disease: viral;Neurodegenerative disease;Digestive system;Cell growth and death	ko05166//Human T-cell leukemia virus 1 infection;ko05203//Viral carcinogenesis;ko05016//Huntington disease;ko04020//Calcium signaling pathway;ko04218//Cellular senescence;ko04217//Necroptosis;ko04022//cGMP-PKG signaling pathway;ko04621//NOD-like receptor signaling pathway;ko05161//Hepatitis B;ko05012//Parkinson disease;ko04979//Cholesterol metabolism;ko04216//Ferroptosis	K15041;K15041;K15041;K15041;K15041;K15041;K15041;K15041;K15041;K15041;K15041;K15041	GO:0005739//mitochondrion;GO:0005739//mitochondrion;GO:0005739//mitochondrion;GO:0005741//mitochondrial outer membrane;GO:0005743//mitochondrial inner membrane;GO:0005791//rough endoplasmic reticulum;GO:0008021//synaptic vesicle;GO:0016020//membrane;GO:0016021//integral component of membrane;GO:0046930//pore complex	GO:0000166//nucleotide binding;GO:0008308//voltage-gated anion channel activity;GO:0015288//porin activity	GO:0001662//behavioral fear response;GO:0006811//ion transport;GO:0007268//synaptic transmission;GO:0007270//neuron-neuron synaptic transmission;GO:0007612//learning;GO:0055085//transmembrane transport;GO:0098656//anion transmembrane transport;GO:1902017//regulation of cilium assembly	--
ncbi_66736	1137	1137	1166	1093	1563	1521	1270	1470	49.386	51.899	53.158	53.533	66.662	67.413	64.357	67.139	51.994	66.39275	0.352680560956601	5.21101166754199e-13	6.07396998269877e-11	Emc2	ER membrane protein complex subunit 2	-	-	-	-	GO:0005634//nucleus;GO:0005737//cytoplasm;GO:0005739//mitochondrion;GO:0005783//endoplasmic reticulum;GO:0072546//ER membrane protein complex;GO:0072546//ER membrane protein complex	GO:0003674//molecular_function	GO:0034975//protein folding in endoplasmic reticulum	--
ncbi_68510	1498	1431	1378	1022	931	857	750	866	11.373	11.415	10.980	8.742	6.936	6.636	6.643	6.912	10.6275	6.78175	-0.648072751513494	5.33394753146188e-13	6.17348082250535e-11	Ints1	integrator complex subunit 1	-	-	-	-	GO:0005634//nucleus;GO:0016020//membrane;GO:0016021//integral component of membrane;GO:0032039//integrator complex;GO:0032039//integrator complex	GO:0003674//molecular_function	GO:0001832//blastocyst growth;GO:0001833//inner cell mass cell proliferation;GO:0016180//snRNA processing;GO:0034474//U2 snRNA 3'-end processing;GO:0034474//U2 snRNA 3'-end processing;GO:0043066//negative regulation of apoptotic process;GO:0043154//negative regulation of cysteine-type endopeptidase activity involved in apoptotic process	--
ncbi_17754	1578	1449	1536	976	911	743	642	761	7.493	7.195	7.600	5.244	4.212	3.592	3.573	3.778	6.883	3.78875	-0.861315562943013	5.52401900030385e-13	6.34875889999957e-11	Map1a	microtubule-associated protein 1 A, transcript variant 2	-	-	-	-	GO:0001750//photoreceptor outer segment;GO:0005737//cytoplasm;GO:0005829//cytosol;GO:0005829//cytosol;GO:0005856//cytoskeleton;GO:0005874//microtubule;GO:0005875//microtubule associated complex;GO:0005875//microtubule associated complex;GO:0014069//postsynaptic density;GO:0030424//axon;GO:0030425//dendrite;GO:0030425//dendrite;GO:0030425//dendrite;GO:0042995//cell projection;GO:0043005//neuron pr…	GO:0003779//actin binding;GO:0003779//actin binding;GO:0003779//actin binding;GO:0005515//protein binding;GO:0005518//collagen binding;GO:0008017//microtubule binding;GO:0008017//microtubule binding;GO:0008017//microtubule binding;GO:0008093//cytoskeletal adaptor activity;GO:0015631//tubulin binding;GO:0015631//tubulin binding;GO:0035255//ionotropic glutamate receptor binding	GO:0000226//microtubule cytoskeleton organization;GO:0000226//microtubule cytoskeleton organization;GO:0007026//negative regulation of microtubule depolymerization;GO:0007409//axonogenesis;GO:0007605//sensory perception of sound;GO:0007613//memory;GO:0008306//associative learning;GO:0016358//dendrite development;GO:0031114//regulation of microtubule depolymerization;GO:0032435//negative regulatio…	--
ncbi_72124	2779	2633	2625	2517	3406	3416	3002	3305	44.886	44.529	43.623	46.113	53.203	55.545	56.570	55.693	44.78775	55.25275	0.302942079653451	5.57047246151291e-13	6.35768853506699e-11	Seh1l	SEH1-like (S. cerevisiae, transcript variant 1	Genetic Information Processing;Environmental Information Processing	Translation;Signal transduction	ko03013//Nucleocytoplasmic transport;ko04150//mTOR signaling pathway	K14299;K14299	GO:0000775//chromosome, centromeric region;GO:0000776//kinetochore;GO:0005634//nucleus;GO:0005643//nuclear pore;GO:0005694//chromosome;GO:0005764//lysosome;GO:0005765//lysosomal membrane;GO:0016020//membrane;GO:0031080//nuclear pore outer ring;GO:0031080//nuclear pore outer ring;GO:0035859//Seh1-associated complex;GO:0061700//GATOR2 complex	GO:0005198//structural molecule activity	GO:0002534//cytokine production involved in inflammatory response;GO:0006999//nuclear pore organization;GO:0007049//cell cycle;GO:0007059//chromosome segregation;GO:0007080//mitotic metaphase plate congression;GO:0015031//protein transport;GO:0032008//positive regulation of TOR signaling;GO:0034198//cellular response to amino acid starvation;GO:0034629//cellular protein complex localization;GO:00…	--
ncbi_11848	9350	9024	9264	8628	11821	11063	9718	10755	245.490	249.053	254.900	256.299	306.453	297.285	299.289	298.408	251.4355	300.35875	0.256498335593539	5.86571702017944e-13	6.64848684321718e-11	Rhoa	ras homolog family member A, transcript variant 2	Human Diseases;Cellular Processes;Human Diseases;Environmental Information Processing;Human Diseases;Cellular Processes;Environmental Information Processing;Human Diseases;Cellular Processes;Environmental Information Processing;Organismal Systems;Human Diseases;Organismal Systems;Environmental Information Processing;Cellular Processes;Organismal Systems;Organismal Systems;Environmental Informatio…	Cancer: overview;Transport and catabolism;Infectious disease: viral;Signal transduction;Cancer: overview;Cell motility;Signal transduction;Cancer: overview;Cellular community - eukaryotes;Signal transduction;Immune system;Infectious disease: bacterial;Development and regeneration;Signal transduction;Cellular community - eukaryotes;Immune system;Endocrine system;Signal transduction;Signal transduc…	ko05200//Pathways in cancer;ko04144//Endocytosis;ko05163//Human cytomegalovirus infection;ko04014//Ras signaling pathway;ko05203//Viral carcinogenesis;ko04810//Regulation of actin cytoskeleton;ko04015//Rap1 signaling pathway;ko05205//Proteoglycans in cancer;ko04510//Focal adhesion;ko04024//cAMP signaling pathway;ko04062//Chemokine signaling pathway;ko05152//Tuberculosis;ko04360//Axon guidance;ko0…	K04513;K04513;K04513;K04513;K04513;K04513;K04513;K04513;K04513;K04513;K04513;K04513;K04513;K04513;K04513;K04513;K04513;K04513;K04513;K04513;K04513;K04513;K04513;K04513;K04513;K04513;K04513;K04513;K04513;K04513;K04513;K04513;K04513;K04513;K04513;K04513	GO:0005634//nucleus;GO:0005737//cytoplasm;GO:0005737//cytoplasm;GO:0005739//mitochondrion;GO:0005768//endosome;GO:0005829//cytosol;GO:0005829//cytosol;GO:0005829//cytosol;GO:0005856//cytoskeleton;GO:0005886//plasma membrane;GO:0005886//plasma membrane;GO:0005938//cell cortex;GO:0005938//cell cortex;GO:0016020//membrane;GO:0030027//lamellipodium;GO:0030424//axon;GO:0031234//extrinsic component of …	GO:0000166//nucleotide binding;GO:0003924//GTPase activity;GO:0003924//GTPase activity;GO:0003924//GTPase activity;GO:0003924//GTPase activity;GO:0005515//protein binding;GO:0005525//GTP binding;GO:0005525//GTP binding;GO:0017022//myosin binding;GO:0019003//GDP binding;GO:0019901//protein kinase binding;GO:0019904//protein domain specific binding;GO:0051022//Rho GDP-dissociation inhibitor binding	GO:0000902//cell morphogenesis;GO:0001998//angiotensin mediated vasoconstriction involved in regulation of systemic arterial blood pressure;GO:0002363//alpha-beta T cell lineage commitment;GO:0003100//regulation of systemic arterial blood pressure by endothelin;GO:0006357//regulation of transcription from RNA polymerase II promoter;GO:0007010//cytoskeleton organization;GO:0007015//actin filament …	--
ncbi_16776	1531	1435	1418	1045	821	828	789	841	7.307	7.239	7.098	5.643	3.855	4.026	4.412	4.228	6.82175	4.13025	-0.723912775561212	6.24340675645876e-13	7.02810890701368e-11	Lama5	laminin, alpha 5	Metabolism;Human Diseases;Human Diseases;Environmental Information Processing;Cellular Processes;Human Diseases;Human Diseases;Human Diseases;Environmental Information Processing	Global and overview maps;Cancer: overview;Infectious disease: viral;Signal transduction;Cellular community - eukaryotes;Infectious disease: parasitic;Infectious disease: parasitic;Cancer: specific types;Signaling molecules and interaction	ko01100//Metabolic pathways;ko05200//Pathways in cancer;ko05165//Human papillomavirus infection;ko04151//PI3K-Akt signaling pathway;ko04510//Focal adhesion;ko05145//Toxoplasmosis;ko05146//Amoebiasis;ko05222//Small cell lung cancer;ko04512//ECM-receptor interaction	K06240;K06240;K06240;K06240;K06240;K06240;K06240;K06240;K06240	GO:0005576//extracellular region;GO:0005604//basement membrane;GO:0005604//basement membrane;GO:0005604//basement membrane;GO:0005610//laminin-5 complex;GO:0005610//laminin-5 complex;GO:0005615//extracellular space;GO:0031012//extracellular matrix;GO:0031594//neuromuscular junction;GO:0043083//synaptic cleft;GO:0043259//laminin-10 complex;GO:0043259//laminin-10 complex	GO:0005102//receptor binding;GO:0005178//integrin binding;GO:0005178//integrin binding;GO:0005178//integrin binding;GO:0005201//extracellular matrix structural constituent;GO:0005515//protein binding	GO:0001658//branching involved in ureteric bud morphogenesis;GO:0001738//morphogenesis of a polarized epithelium;GO:0001738//morphogenesis of a polarized epithelium;GO:0001755//neural crest cell migration;GO:0001942//hair follicle development;GO:0007155//cell adhesion;GO:0007229//integrin-mediated signaling pathway;GO:0007229//integrin-mediated signaling pathway;GO:0007517//muscle organ developme…	--
ncbi_108098	896	871	861	784	1131	1112	920	1018	62.120	63.459	62.654	61.290	76.993	78.667	74.414	74.213	62.38075	76.07175	0.286259895797975	7.63274325505145e-13	8.53361465284154e-11	Med21	mediator complex subunit 21	-	-	-	-	GO:0000151//ubiquitin ligase complex;GO:0005634//nucleus;GO:0016592//mediator complex;GO:0016592//mediator complex;GO:0016592//mediator complex	GO:0003712//transcription cofactor activity;GO:0003713//transcription coactivator activity;GO:0005515//protein binding;GO:0061630//ubiquitin protein ligase activity	GO:0001824//blastocyst development;GO:0006357//regulation of transcription from RNA polymerase II promoter;GO:0006366//transcription from RNA polymerase II promoter;GO:0016567//protein ubiquitination;GO:0019827//stem cell population maintenance;GO:0045944//positive regulation of transcription from RNA polymerase II promoter	--
ncbi_108148	1836	1556	1699	1520	1207	1043	1011	1077	24.157	21.515	23.463	22.551	15.594	14.003	15.519	14.900	22.9215	15.004	-0.611354290108082	8.52323831628255e-13	9.46482579243944e-11	Galnt2	polypeptide N-acetylgalactosaminyltransferase 2	Metabolism;Metabolism	Global and overview maps;Glycan biosynthesis and metabolism	ko01100//Metabolic pathways;ko00512//Mucin type O-glycan biosynthesis	K00710;K00710	GO:0005794//Golgi apparatus;GO:0005794//Golgi apparatus;GO:0005794//Golgi apparatus;GO:0005795//Golgi stack;GO:0005796//Golgi lumen;GO:0048471//perinuclear region of cytoplasm	GO:0004653//polypeptide N-acetylgalactosaminyltransferase activity;GO:0004653//polypeptide N-acetylgalactosaminyltransferase activity;GO:0030145//manganese ion binding	GO:0002378//immunoglobulin biosynthetic process;GO:0006493//protein O-linked glycosylation;GO:0006493//protein O-linked glycosylation;GO:0016266//O-glycan processing;GO:0018242//protein O-linked glycosylation via serine;GO:0018243//protein O-linked glycosylation via threonine	--
ncbi_218461	701	685	687	396	323	275	251	313	8.842	8.972	8.921	5.559	3.950	3.477	3.736	4.081	8.0735	3.811	-1.08302463387557	8.6269583745091e-13	9.51570878423201e-11	PDE8B	phosphodiesterase 8B, transcript variant 1	Metabolism;Human Diseases;Human Diseases;Organismal Systems	Nucleotide metabolism;Endocrine and metabolic disease;Substance dependence;Endocrine system	ko00230//Purine metabolism;ko04934//Cushing syndrome;ko05032//Morphine addiction;ko04927//Cortisol synthesis and secretion	K18437;K18437;K18437;K18437	GO:0005575//cellular_component	GO:0004114//3',5'-cyclic-nucleotide phosphodiesterase activity;GO:0004115//3',5'-cyclic-AMP phosphodiesterase activity;GO:0004115//3',5'-cyclic-AMP phosphodiesterase activity;GO:0004115//3',5'-cyclic-AMP phosphodiesterase activity;GO:0008081//phosphoric diester hydrolase activity;GO:0016787//hydrolase activity;GO:0046872//metal ion binding	GO:0001662//behavioral fear response;GO:0007165//signal transduction;GO:0008542//visual learning;GO:0035106//operant conditioning;GO:0046676//negative regulation of insulin secretion;GO:0050885//neuromuscular process controlling balance;GO:0061179//negative regulation of insulin secretion involved in cellular response to glucose stimulus;GO:0090032//negative regulation of steroid hormone biosynth…	--
ncbi_71584	124	116	109	122	207	257	208	204	2.666	2.648	2.495	2.942	4.360	5.651	5.215	4.554	2.68775	4.945	0.879571568334106	9.25866794366079e-13	1.01444138436043e-10	Gdpd2	glycerophosphodiester phosphodiesterase domain containing 2, transcript variant 2	-	-	-	-	GO:0005737//cytoplasm;GO:0005856//cytoskeleton;GO:0005884//actin filament;GO:0005886//plasma membrane;GO:0016020//membrane;GO:0016021//integral component of membrane;GO:0030027//lamellipodium	GO:0008081//phosphoric diester hydrolase activity;GO:0008889//glycerophosphodiester phosphodiesterase activity;GO:0016787//hydrolase activity;GO:0046872//metal ion binding;GO:0047394//glycerophosphoinositol inositolphosphodiesterase activity	GO:0006629//lipid metabolic process;GO:0045669//positive regulation of osteoblast differentiation;GO:0045669//positive regulation of osteoblast differentiation;GO:0090527//actin filament reorganization	--
ncbi_12389	6803	6758	6830	7219	10337	10488	8793	9830	147.830	153.150	153.718	176.308	218.608	230.956	221.441	222.603	157.7515	223.402	0.501988378244544	9.56617113497677e-13	1.04119220267115e-10	Cav1	caveolin 1, caveolae protein, transcript variant 2	Cellular Processes;Human Diseases;Cellular Processes;Human Diseases;Human Diseases;Human Diseases	Transport and catabolism;Cancer: overview;Cellular community - eukaryotes;Cardiovascular disease;Cardiovascular disease;Infectious disease: bacterial	ko04144//Endocytosis;ko05205//Proteoglycans in cancer;ko04510//Focal adhesion;ko05418//Fluid shear stress and atherosclerosis;ko05416//Viral myocarditis;ko05100//Bacterial invasion of epithelial cells	K06278;K06278;K06278;K06278;K06278;K06278	GO:0000139//Golgi membrane;GO:0002080//acrosomal membrane;GO:0005737//cytoplasm;GO:0005737//cytoplasm;GO:0005739//mitochondrion;GO:0005768//endosome;GO:0005778//peroxisomal membrane;GO:0005783//endoplasmic reticulum;GO:0005783//endoplasmic reticulum;GO:0005794//Golgi apparatus;GO:0005794//Golgi apparatus;GO:0005794//Golgi apparatus;GO:0005811//lipid particle;GO:0005829//cytosol;GO:0005886//plasma…	GO:0000149//SNARE binding;GO:0005102//receptor binding;GO:0005198//structural molecule activity;GO:0005515//protein binding;GO:0016504//peptidase activator activity;GO:0019899//enzyme binding;GO:0019900//kinase binding;GO:0019901//protein kinase binding;GO:0019901//protein kinase binding;GO:0019901//protein kinase binding;GO:0019905//syntaxin binding;GO:0030674//protein binding, bridging;GO:00336…	GO:0000122//negative regulation of transcription from RNA polymerase II promoter;GO:0000188//inactivation of MAPK activity;GO:0001525//angiogenesis;GO:0001570//vasculogenesis;GO:0001666//response to hypoxia;GO:0001937//negative regulation of endothelial cell proliferation;GO:0001937//negative regulation of endothelial cell proliferation;GO:0001937//negative regulation of endothelial cell prolifer…	--
ncbi_67089	5454	5239	5177	4594	6642	5960	4940	5635	183.006	184.722	182.806	174.833	219.702	204.749	193.748	198.872	181.34175	204.26775	0.171750335363112	9.66691626027992e-13	1.04523532064277e-10	PSMC6	proteasome (prosome, macropain) 26S subunit, ATPase, 6	Human Diseases;Genetic Information Processing	Infectious disease: viral;Folding, sorting and degradation	ko05169//Epstein-Barr virus infection;ko03050//Proteasome	K03064;K03064	GO:0000502//proteasome complex;GO:0005634//nucleus;GO:0005737//cytoplasm;GO:0008540//proteasome regulatory particle, base subcomplex;GO:0016234//inclusion body;GO:0022624//proteasome accessory complex;GO:0031597//cytosolic proteasome complex;GO:0031597//cytosolic proteasome complex	GO:0000166//nucleotide binding;GO:0005524//ATP binding;GO:0016787//hydrolase activity;GO:0036402//proteasome-activating ATPase activity;GO:0042802//identical protein binding	GO:0030163//protein catabolic process;GO:0030433//ER-associated ubiquitin-dependent protein catabolic process;GO:0045899//positive regulation of RNA polymerase II transcriptional preinitiation complex assembly;GO:0090261//positive regulation of inclusion body assembly	--
ncbi_13864	971	945	881	675	578	583	484	518	22.934	23.647	21.970	17.910	13.449	14.100	13.378	12.969	21.61525	13.474	-0.68187131797107	1.1489682448018e-12	1.23420216361553e-10	Nr2f6	nuclear receptor subfamily 2, group F, member 6	-	-	-	-	GO:0005634//nucleus	GO:0000980//RNA polymerase II distal enhancer sequence-specific DNA binding;GO:0001227//transcriptional repressor activity, RNA polymerase II transcription regulatory region sequence-specific binding;GO:0003677//DNA binding;GO:0003700//transcription factor activity, sequence-specific DNA binding;GO:0003707//steroid hormone receptor activity;GO:0005515//protein binding;GO:0008270//zinc ion binding…	GO:0000122//negative regulation of transcription from RNA polymerase II promoter;GO:0000122//negative regulation of transcription from RNA polymerase II promoter;GO:0006355//regulation of transcription, DNA-templated;GO:0043153//entrainment of circadian clock by photoperiod;GO:0048666//neuron development;GO:0050965//detection of temperature stimulus involved in sensory perception of pain	RXR-like
ncbi_16410	5913	5973	5884	5711	8368	7591	6477	7063	44.981	47.706	47.062	49.030	62.521	59.058	57.570	56.603	47.19475	58.938	0.320571723525901	1.23623479676494e-12	1.31931940810596e-10	Itgav	integrin alpha V	Human Diseases;Human Diseases;Environmental Information Processing;Human Diseases;Cellular Processes;Human Diseases;Cellular Processes;Cellular Processes;Environmental Information Processing;Human Diseases;Organismal Systems;Human Diseases;Human Diseases;Human Diseases;Environmental Information Processing;Human Diseases	Cancer: overview;Infectious disease: viral;Signal transduction;Infectious disease: viral;Cell motility;Cancer: overview;Cellular community - eukaryotes;Transport and catabolism;Signaling molecules and interaction;Cardiovascular disease;Endocrine system;Cancer: specific types;Cardiovascular disease;Cardiovascular disease;Signaling molecules and interaction;Cardiovascular disease	ko05200//Pathways in cancer;ko05165//Human papillomavirus infection;ko04151//PI3K-Akt signaling pathway;ko05163//Human cytomegalovirus infection;ko04810//Regulation of actin cytoskeleton;ko05205//Proteoglycans in cancer;ko04510//Focal adhesion;ko04145//Phagosome;ko04514//Cell adhesion molecules;ko05418//Fluid shear stress and atherosclerosis;ko04919//Thyroid hormone signaling pathway;ko05222//Sma…	K06487;K06487;K06487;K06487;K06487;K06487;K06487;K06487;K06487;K06487;K06487;K06487;K06487;K06487;K06487;K06487	GO:0005634//nucleus;GO:0005829//cytosol;GO:0005886//plasma membrane;GO:0005886//plasma membrane;GO:0005925//focal adhesion;GO:0008305//integrin complex;GO:0009897//external side of plasma membrane;GO:0009986//cell surface;GO:0016020//membrane;GO:0016021//integral component of membrane;GO:0030054//cell junction;GO:0031258//lamellipodium membrane;GO:0031527//filopodium membrane;GO:0031528//microvil…	GO:0001846//opsonin binding;GO:0001968//fibronectin binding;GO:0002020//protease binding;GO:0005080//protein kinase C binding;GO:0005102//receptor binding;GO:0005178//integrin binding;GO:0005178//integrin binding;GO:0005245//voltage-gated calcium channel activity;GO:0017134//fibroblast growth factor binding;GO:0019960//C-X3-C chemokine binding;GO:0031994//insulin-like growth factor I binding;GO:0…	GO:0001525//angiogenesis;GO:0001568//blood vessel development;GO:0006954//inflammatory response;GO:0007155//cell adhesion;GO:0007160//cell-matrix adhesion;GO:0007160//cell-matrix adhesion;GO:0007204//positive regulation of cytosolic calcium ion concentration;GO:0007229//integrin-mediated signaling pathway;GO:0007275//multicellular organism development;GO:0008284//positive regulation of cell proli…	--
ncbi_59024	1436	1468	1490	1098	1011	910	810	921	9.193	9.876	10.012	7.926	6.355	5.945	6.050	6.200	9.25175	6.1375	-0.592075162691041	1.26095580727993e-12	1.33701991565456e-10	Med12	mediator complex subunit 12	Organismal Systems	Endocrine system	ko04919//Thyroid hormone signaling pathway	K15162	GO:0000151//ubiquitin ligase complex;GO:0005634//nucleus;GO:0005634//nucleus;GO:0016592//mediator complex;GO:0016592//mediator complex;GO:0016592//mediator complex	GO:0000980//RNA polymerase II distal enhancer sequence-specific DNA binding;GO:0003682//chromatin binding;GO:0003712//transcription cofactor activity;GO:0003713//transcription coactivator activity;GO:0003713//transcription coactivator activity;GO:0003713//transcription coactivator activity;GO:0005515//protein binding;GO:0008013//beta-catenin binding;GO:0008022//protein C-terminus binding;GO:00081…	GO:0001756//somitogenesis;GO:0001843//neural tube closure;GO:0006357//regulation of transcription from RNA polymerase II promoter;GO:0006367//transcription initiation from RNA polymerase II promoter;GO:0007492//endoderm development;GO:0007507//heart development;GO:0014003//oligodendrocyte development;GO:0014044//Schwann cell development;GO:0016567//protein ubiquitination;GO:0019827//stem cell pop…	--
ncbi_21761	7216	7219	7149	6552	8883	8926	7318	8330	207.804	218.619	216.352	212.975	251.101	262.451	245.895	252.376	213.9375	252.95575	0.241695646542215	1.28267504584071e-12	1.35133104989693e-10	Morf4l1	mortality factor 4 like 1, transcript variant 1	-	-	-	-	GO:0000123//histone acetyltransferase complex;GO:0005634//nucleus;GO:0016580//Sin3 complex;GO:0016607//nuclear speck;GO:0035267//NuA4 histone acetyltransferase complex;GO:0035267//NuA4 histone acetyltransferase complex	GO:0003682//chromatin binding;GO:0005515//protein binding;GO:0047485//protein N-terminus binding	GO:0000724//double-strand break repair via homologous recombination;GO:0006281//DNA repair;GO:0006310//DNA recombination;GO:0006325//chromatin organization;GO:0006338//chromatin remodeling;GO:0006342//chromatin silencing;GO:0006355//regulation of transcription, DNA-templated;GO:0006974//cellular response to DNA damage stimulus;GO:0008283//cell proliferation;GO:0016573//histone acetylation;GO:0016…	--
ncbi_16582	1180	1061	1131	732	683	571	485	565	19.345	18.541	19.700	13.869	11.079	9.836	9.627	9.948	17.86375	10.1225	-0.819469323139756	1.29474867978683e-12	1.35536271033736e-10	Kifc3	kinesin family member C3, transcript variant 2	-	-	-	-	GO:0005737//cytoplasm;GO:0005794//Golgi apparatus;GO:0005813//centrosome;GO:0005856//cytoskeleton;GO:0005871//kinesin complex;GO:0005871//kinesin complex;GO:0005874//microtubule;GO:0005915//zonula adherens;GO:0016020//membrane;GO:0030054//cell junction;GO:0031410//cytoplasmic vesicle	GO:0000166//nucleotide binding;GO:0003777//microtubule motor activity;GO:0005524//ATP binding;GO:0008017//microtubule binding;GO:0008569//ATP-dependent microtubule motor activity, minus-end-directed;GO:0016887//ATPase activity	GO:0007017//microtubule-based process;GO:0007018//microtubule-based movement;GO:0007030//Golgi organization;GO:0045218//zonula adherens maintenance;GO:0090136//epithelial cell-cell adhesion	--
ncbi_110749	489	413	479	348	254	198	165	253	13.814	12.273	14.224	11.093	7.022	5.711	5.448	7.500	12.851	6.42025	-1.0011792459586	1.32126240533823e-12	1.37436377416036e-10	Chaf1b	chromatin assembly factor 1, subunit B (p60)	-	-	-	-	GO:0000790//nuclear chromatin;GO:0005634//nucleus;GO:0005654//nucleoplasm;GO:0032991//macromolecular complex;GO:0033186//CAF-1 complex;GO:0033186//CAF-1 complex	GO:0005515//protein binding;GO:0042393//histone binding	GO:0006260//DNA replication;GO:0006281//DNA repair;GO:0006334//nucleosome assembly;GO:0006335//DNA replication-dependent nucleosome assembly;GO:0006974//cellular response to DNA damage stimulus;GO:0007049//cell cycle;GO:0031497//chromatin assembly	--
ncbi_13836	1848	1725	1818	1536	1408	1185	1093	1182	28.342	27.487	29.240	26.636	21.373	18.841	19.844	18.787	27.92625	19.71125	-0.502602589671848	1.36756805117672e-12	1.41358370572889e-10	Epha2	Eph receptor A2	Environmental Information Processing;Environmental Information Processing;Environmental Information Processing;Environmental Information Processing;Organismal Systems	Signal transduction;Signal transduction;Signal transduction;Signal transduction;Development and regeneration	ko04151//PI3K-Akt signaling pathway;ko04010//MAPK signaling pathway;ko04014//Ras signaling pathway;ko04015//Rap1 signaling pathway;ko04360//Axon guidance	K05103;K05103;K05103;K05103;K05103	GO:0005886//plasma membrane;GO:0005887//integral component of plasma membrane;GO:0005887//integral component of plasma membrane;GO:0005925//focal adhesion;GO:0009986//cell surface;GO:0009986//cell surface;GO:0016020//membrane;GO:0016021//integral component of membrane;GO:0030027//lamellipodium;GO:0030054//cell junction;GO:0031256//leading edge membrane;GO:0042995//cell projection;GO:0043005//neur…	GO:0000166//nucleotide binding;GO:0004672//protein kinase activity;GO:0004713//protein tyrosine kinase activity;GO:0004714//transmembrane receptor protein tyrosine kinase activity;GO:0004714//transmembrane receptor protein tyrosine kinase activity;GO:0005003//ephrin receptor activity;GO:0005005//transmembrane-ephrin receptor activity;GO:0005515//protein binding;GO:0005524//ATP binding;GO:0016301/…	GO:0001501//skeletal system development;GO:0001525//angiogenesis;GO:0001568//blood vessel development;GO:0001570//vasculogenesis;GO:0001649//osteoblast differentiation;GO:0001818//negative regulation of cytokine production;GO:0002043//blood vessel endothelial cell proliferation involved in sprouting angiogenesis;GO:0006468//protein phosphorylation;GO:0006915//apoptotic process;GO:0006954//inflamm…	--
ncbi_71785	304	285	291	273	412	482	393	464	5.618	5.117	5.837	5.335	7.080	8.264	8.033	8.248	5.47675	7.90625	0.52967354826104	1.49261150541246e-12	1.53319188071587e-10	Pdgfd	platelet-derived growth factor, D polypeptide, transcript variant 2	Environmental Information Processing;Environmental Information Processing;Environmental Information Processing;Cellular Processes;Environmental Information Processing;Cellular Processes;Environmental Information Processing;Human Diseases;Human Diseases;Cellular Processes;Human Diseases;Human Diseases	Signal transduction;Signal transduction;Signal transduction;Cell motility;Signal transduction;Cellular community - eukaryotes;Signal transduction;Cancer: overview;Cancer: specific types;Cellular community - eukaryotes;Drug resistance: antineoplastic;Cancer: specific types	ko04151//PI3K-Akt signaling pathway;ko04010//MAPK signaling pathway;ko04014//Ras signaling pathway;ko04810//Regulation of actin cytoskeleton;ko04015//Rap1 signaling pathway;ko04510//Focal adhesion;ko04072//Phospholipase D signaling pathway;ko05231//Choline metabolism in cancer;ko05215//Prostate cancer;ko04540//Gap junction;ko01521//EGFR tyrosine kinase inhibitor resistance;ko05218//Melanoma	K05450;K05450;K05450;K05450;K05450;K05450;K05450;K05450;K05450;K05450;K05450;K05450	GO:0005576//extracellular region;GO:0005615//extracellular space;GO:0005615//extracellular space;GO:0005615//extracellular space;GO:0016020//membrane	GO:0005161//platelet-derived growth factor receptor binding;GO:0005161//platelet-derived growth factor receptor binding;GO:0008083//growth factor activity	GO:0007275//multicellular organism development;GO:0008284//positive regulation of cell proliferation;GO:0009987//cellular process;GO:0014068//positive regulation of phosphatidylinositol 3-kinase signaling;GO:0030335//positive regulation of cell migration;GO:0031954//positive regulation of protein autophosphorylation;GO:0043406//positive regulation of MAP kinase activity;GO:0048008//platelet-deriv…	--
ncbi_268970	597	617	605	623	929	852	800	862	6.131	6.629	6.516	7.143	9.350	8.859	9.516	9.250	6.60475	9.24375	0.484974287944169	1.50883755062136e-12	1.54023261766845e-10	Arhgap28	Rho GTPase activating protein 28, transcript variant 2	-	-	-	-	GO:0005737//cytoplasm	GO:0005096//GTPase activator activity;GO:0005096//GTPase activator activity	GO:0007165//signal transduction;GO:0030833//regulation of actin filament polymerization;GO:0032956//regulation of actin cytoskeleton organization;GO:0051056//regulation of small GTPase mediated signal transduction;GO:0051497//negative regulation of stress fiber assembly;GO:0051497//negative regulation of stress fiber assembly;GO:1904425//negative regulation of GTP binding;GO:1904425//negative reg…	--
ncbi_12314	9264	9160	9138	7891	10908	10363	8506	9526	412.143	428.202	426.681	395.876	476.487	470.414	441.468	445.575	415.7255	458.486	0.141246437890296	1.54359712617433e-12	1.56598881288118e-10	CALM1	calmodulin 2, transcript variant 2	Organismal Systems;Human Diseases;Human Diseases;Environmental Information Processing;Environmental Information Processing;Human Diseases;Human Diseases;Environmental Information Processing;Environmental Information Processing;Cellular Processes;Human Diseases;Environmental Information Processing;Human Diseases;Organismal Systems;Organismal Systems;Human Diseases;Organismal Systems;Environmental …	Sensory system;Cancer: overview;Infectious disease: viral;Signal transduction;Signal transduction;Infectious disease: viral;Substance dependence;Signal transduction;Signal transduction;Cell growth and death;Infectious disease: bacterial;Signal transduction;Neurodegenerative disease;Endocrine system;Circulatory system;Cardiovascular disease;Endocrine system;Signal transduction;Nervous system;Endoc…	ko04740//Olfactory transduction;ko05200//Pathways in cancer;ko05163//Human cytomegalovirus infection;ko04014//Ras signaling pathway;ko04015//Rap1 signaling pathway;ko05167//Kaposi sarcoma-associated herpesvirus infection;ko05034//Alcoholism;ko04024//cAMP signaling pathway;ko04020//Calcium signaling pathway;ko04218//Cellular senescence;ko05152//Tuberculosis;ko04022//cGMP-PKG signaling pathway;ko05…	K02183;K02183;K02183;K02183;K02183;K02183;K02183;K02183;K02183;K02183;K02183;K02183;K02183;K02183;K02183;K02183;K02183;K02183;K02183;K02183;K02183;K02183;K02183;K02183;K02183;K02183;K02183;K02183;K02183;K02183;K02183;K02183;K02183;K02183;K02183;K02183;K02183;K02183;K02183	GO:0005634//nucleus;GO:0005737//cytoplasm;GO:0005886//plasma membrane;GO:0008076//voltage-gated potassium channel complex;GO:0030426//growth cone;GO:0030672//synaptic vesicle membrane;GO:0031966//mitochondrial membrane;GO:0043005//neuron projection;GO:0043209//myelin sheath	GO:0005509//calcium ion binding;GO:0005509//calcium ion binding;GO:0008179//adenylate cyclase binding;GO:0019904//protein domain specific binding;GO:0030235//nitric-oxide synthase regulator activity;GO:0031800//type 3 metabotropic glutamate receptor binding;GO:0043548//phosphatidylinositol 3-kinase binding;GO:0044325//ion channel binding;GO:0047485//protein N-terminus binding;GO:0048306//calcium-…	GO:0000086//G2/M transition of mitotic cell cycle	--
ncbi_77987	1497	1412	1478	1299	1863	1843	1476	1663	10.980	10.899	11.335	10.732	13.420	13.808	12.620	12.845	10.9865	13.17325	0.261879463721969	1.56898123368474e-12	1.58197586353428e-10	Ascc3	activating signal cointegrator 1 complex subunit 3	-	-	-	-	GO:0005634//nucleus;GO:0005634//nucleus;GO:0005829//cytosol	GO:0000166//nucleotide binding;GO:0003676//nucleic acid binding;GO:0004386//helicase activity;GO:0005524//ATP binding;GO:0008026//ATP-dependent helicase activity;GO:0016787//hydrolase activity;GO:0043140//ATP-dependent 3'-5' DNA helicase activity;GO:0043140//ATP-dependent 3'-5' DNA helicase activity	GO:0006281//DNA repair;GO:0006307//DNA dealkylation involved in DNA repair;GO:0006307//DNA dealkylation involved in DNA repair;GO:0006974//cellular response to DNA damage stimulus;GO:0008283//cell proliferation;GO:0032508//DNA duplex unwinding	--
ncbi_211323	1211	1158	1170	1212	1702	1802	1480	1731	14.205	15.654	14.824	16.842	19.585	23.202	22.389	23.592	15.38125	22.192	0.528866940090718	1.65523196420781e-12	1.6587644714485e-10	Nrg1	neuregulin 1, transcript variant 2	Environmental Information Processing;Human Diseases	Signal transduction;Drug resistance: antineoplastic	ko04012//ErbB signaling pathway;ko01521//EGFR tyrosine kinase inhibitor resistance	K05455;K05455	GO:0005576//extracellular region;GO:0005615//extracellular space;GO:0005634//nucleus;GO:0005737//cytoplasm;GO:0005886//plasma membrane;GO:0005887//integral component of plasma membrane;GO:0009897//external side of plasma membrane;GO:0030424//axon;GO:0030425//dendrite;GO:0030673//axolemma;GO:0031594//neuromuscular junction;GO:0044297//cell body;GO:0045202//synapse	GO:0003712//transcription cofactor activity;GO:0005102//receptor binding;GO:0005176//ErbB-2 class receptor binding;GO:0005176//ErbB-2 class receptor binding;GO:0005515//protein binding;GO:0030296//protein tyrosine kinase activator activity;GO:0030971//receptor tyrosine kinase binding;GO:0045499//chemorepellent activity	GO:0000165//MAPK cascade;GO:0000902//cell morphogenesis;GO:0001964//startle response;GO:0003161//cardiac conduction system development;GO:0007171//activation of transmembrane receptor protein tyrosine kinase activity;GO:0007399//nervous system development;GO:0007399//nervous system development;GO:0007416//synapse assembly;GO:0007416//synapse assembly;GO:0007416//synapse assembly;GO:0007420//brain…	--
ncbi_14672	1340	1299	1332	1000	964	830	697	812	21.401	21.802	22.328	18.009	15.117	13.526	12.987	13.636	20.885	13.8165	-0.596074945441034	1.77887174345043e-12	1.77186406688533e-10	Gna11	guanine nucleotide binding protein, alpha 11	Human Diseases;Human Diseases;Environmental Information Processing;Environmental Information Processing;Human Diseases;Organismal Systems;Organismal Systems;Organismal Systems;Human Diseases;Human Diseases;Organismal Systems;Organismal Systems;Cellular Processes;Organismal Systems;Organismal Systems;Organismal Systems	Cancer: overview;Infectious disease: viral;Signal transduction;Signal transduction;Endocrine and metabolic disease;Circulatory system;Nervous system;Endocrine system;Infectious disease: parasitic;Infectious disease: parasitic;Endocrine system;Endocrine system;Cellular community - eukaryotes;Endocrine system;Endocrine system;Nervous system	ko05200//Pathways in cancer;ko05163//Human cytomegalovirus infection;ko04020//Calcium signaling pathway;ko04022//cGMP-PKG signaling pathway;ko04934//Cushing syndrome;ko04270//Vascular smooth muscle contraction;ko04725//Cholinergic synapse;ko04928//Parathyroid hormone synthesis, secretion and action;ko05146//Amoebiasis;ko05142//Chagas disease;ko04925//Aldosterone synthesis and secretion;ko04912//G…	K04635;K04635;K04635;K04635;K04635;K04635;K04635;K04635;K04635;K04635;K04635;K04635;K04635;K04635;K04635;K04635	GO:0005737//cytoplasm;GO:0005829//cytosol;GO:0005834//heterotrimeric G-protein complex;GO:0005834//heterotrimeric G-protein complex;GO:0005834//heterotrimeric G-protein complex;GO:0005886//plasma membrane;GO:0016020//membrane;GO:0032991//macromolecular complex	GO:0000166//nucleotide binding;GO:0001664//G-protein coupled receptor binding;GO:0003924//GTPase activity;GO:0003924//GTPase activity;GO:0003924//GTPase activity;GO:0005525//GTP binding;GO:0019001//guanyl nucleotide binding;GO:0031683//G-protein beta/gamma-subunit complex binding;GO:0031826//type 2A serotonin receptor binding;GO:0031826//type 2A serotonin receptor binding;GO:0044877//macromolecul…	GO:0001501//skeletal system development;GO:0001508//action potential;GO:0001508//action potential;GO:0007165//signal transduction;GO:0007186//G-protein coupled receptor signaling pathway;GO:0007186//G-protein coupled receptor signaling pathway;GO:0007186//G-protein coupled receptor signaling pathway;GO:0007188//adenylate cyclase-modulating G-protein coupled receptor signaling pathway;GO:0007215//…	--
ncbi_107869	1367	1309	1308	1048	1661	1489	1268	1455	41.084	41.304	41.229	35.519	48.971	45.621	44.450	45.949	39.784	46.24775	0.217194842504224	1.8186338553116e-12	1.80055707301482e-10	Cth	cystathionase (cystathionine gamma-lyase)	Metabolism;Metabolism;Metabolism;Metabolism;Metabolism	Global and overview maps;Global and overview maps;Amino acid metabolism;Amino acid metabolism;Metabolism of other amino acids	ko01100//Metabolic pathways;ko01230//Biosynthesis of amino acids;ko00270//Cysteine and methionine metabolism;ko00260//Glycine, serine and threonine metabolism;ko00450//Selenocompound metabolism	K01758;K01758;K01758;K01758;K01758	GO:0005737//cytoplasm	GO:0003824//catalytic activity;GO:0004121//cystathionine beta-lyase activity;GO:0004123//cystathionine gamma-lyase activity;GO:0004123//cystathionine gamma-lyase activity;GO:0004123//cystathionine gamma-lyase activity;GO:0005515//protein binding;GO:0005516//calmodulin binding;GO:0016829//lyase activity;GO:0016846//carbon-sulfur lyase activity;GO:0030170//pyridoxal phosphate binding;GO:0030170//py…	GO:0006749//glutathione metabolic process;GO:0008285//negative regulation of cell proliferation;GO:0008652//cellular amino acid biosynthetic process;GO:0018272//protein-pyridoxal-5-phosphate linkage via peptidyl-N6-pyridoxal phosphate-L-lysine;GO:0019343//cysteine biosynthetic process via cystathionine;GO:0019343//cysteine biosynthetic process via cystathionine;GO:0019344//cysteine biosynthetic p…	--
ncbi_217558	1664	1775	1793	2055	3250	3043	2650	2952	13.562	15.273	15.398	18.986	26.287	25.437	25.442	25.447	15.80475	25.65325	0.698783397039488	1.865760082804e-12	1.83615371023256e-10	G2e3	G2/M-phase specific E3 ubiquitin ligase, transcript variant 1	-	-	-	-	GO:0005634//nucleus;GO:0005737//cytoplasm;GO:0005829//cytosol;GO:0043231//intracellular membrane-bounded organelle	GO:0004842//ubiquitin-protein transferase activity;GO:0016740//transferase activity;GO:0046872//metal ion binding;GO:0061630//ubiquitin protein ligase activity	GO:0000209//protein polyubiquitination;GO:0001824//blastocyst development;GO:0006915//apoptotic process;GO:0007275//multicellular organism development;GO:2001243//negative regulation of intrinsic apoptotic signaling pathway	--
ncbi_12747	1070	1039	980	932	1354	1393	1091	1228	31.619	32.265	30.396	31.055	39.287	42.003	37.613	38.157	31.33375	39.265	0.325526456385125	1.901909063184e-12	1.86058782460887e-10	Clk1	CDC-like kinase 1, transcript variant 1	Human Diseases	Infectious disease: bacterial	ko05134//Legionellosis	K08823	GO:0005634//nucleus;GO:0005737//cytoplasm	GO:0000166//nucleotide binding;GO:0004672//protein kinase activity;GO:0004674//protein serine/threonine kinase activity;GO:0004674//protein serine/threonine kinase activity;GO:0004712//protein serine/threonine/tyrosine kinase activity;GO:0004713//protein tyrosine kinase activity;GO:0005515//protein binding;GO:0005524//ATP binding;GO:0016301//kinase activity;GO:0016740//transferase activity	GO:0006468//protein phosphorylation;GO:0016310//phosphorylation;GO:0018105//peptidyl-serine phosphorylation;GO:0018107//peptidyl-threonine phosphorylation;GO:0018108//peptidyl-tyrosine phosphorylation;GO:0043484//regulation of RNA splicing;GO:0046777//protein autophosphorylation	--
ncbi_19183	337	194	259	201	62	88	93	81	16.110	8.952	13.860	11.173	2.955	4.049	5.013	4.342	12.52375	4.08975	-1.61458205340331	1.97330959888987e-12	1.91901439395e-10	Psmc3ip	proteasome (prosome, macropain) 26S subunit, ATPase 3, interacting protein	-	-	-	-	GO:0005634//nucleus;GO:0005654//nucleoplasm	GO:0003677//DNA binding;GO:0030331//estrogen receptor binding;GO:0030374//ligand-dependent nuclear receptor transcription coactivator activity;GO:0035259//glucocorticoid receptor binding;GO:0042803//protein homodimerization activity;GO:0046966//thyroid hormone receptor binding;GO:0050681//androgen receptor binding;GO:0050692//DBD domain binding	GO:0006310//DNA recombination;GO:0007131//reciprocal meiotic recombination;GO:0045944//positive regulation of transcription from RNA polymerase II promoter;GO:0051321//meiotic cell cycle	--
ncbi_22404	1174	1120	1084	922	809	768	638	761	15.760	15.737	15.302	13.931	10.593	10.381	9.875	10.673	15.1825	10.3805	-0.548533433185111	2.17505768812066e-12	2.10276900613312e-10	Wiz	widely-interspaced zinc finger motifs, transcript variant 5	-	-	-	-	GO:0005634//nucleus;GO:0005634//nucleus;GO:0005634//nucleus;GO:0005654//nucleoplasm;GO:0005730//nucleolus;GO:0030496//midbody	GO:0003676//nucleic acid binding;GO:0003700//transcription factor activity, sequence-specific DNA binding;GO:0005515//protein binding;GO:0046872//metal ion binding;GO:0070984//SET domain binding	GO:0006355//regulation of transcription, DNA-templated;GO:0010571//positive regulation of nuclear cell cycle DNA replication;GO:0050821//protein stabilization;GO:0050821//protein stabilization;GO:0070208//protein heterotrimerization;GO:0070208//protein heterotrimerization	zf-C2H2
ncbi_54673	5415	5100	5304	4674	6219	5967	5274	5726	64.157	60.863	63.995	61.685	70.229	68.048	69.844	67.799	62.675	68.98	0.138288037739552	2.3068670612187e-12	2.21715556439353e-10	Sh3glb1	SH3-domain GRB2-like B1 (endophilin), transcript variant 1	Cellular Processes;Cellular Processes	Transport and catabolism;Transport and catabolism	ko04144//Endocytosis;ko04140//Autophagy - animal	K11248;K11248	GO:0000421//autophagosome membrane;GO:0005737//cytoplasm;GO:0005739//mitochondrion;GO:0005740//mitochondrial envelope;GO:0005741//mitochondrial outer membrane;GO:0005769//early endosome;GO:0005783//endoplasmic reticulum;GO:0005794//Golgi apparatus;GO:0005829//cytosol;GO:0008021//synaptic vesicle;GO:0016020//membrane;GO:0016020//membrane;GO:0030496//midbody;GO:0031410//cytoplasmic vesicle;GO:00329…	GO:0005504//fatty acid binding;GO:0005515//protein binding;GO:0008289//lipid binding;GO:0042171//lysophosphatidic acid acyltransferase activity;GO:0042802//identical protein binding;GO:0042803//protein homodimerization activity	GO:0006654//phosphatidic acid biosynthetic process;GO:0006915//apoptotic process;GO:0007005//mitochondrion organization;GO:0008654//phospholipid biosynthetic process;GO:0010508//positive regulation of autophagy;GO:0010508//positive regulation of autophagy;GO:0032461//positive regulation of protein oligomerization;GO:0032465//regulation of cytokinesis;GO:0032801//receptor catabolic process;GO:0034…	--
ncbi_19988	27908	26621	26319	24668	34128	30794	26399	29872	1207.302	1210.196	1195.007	1203.312	1449.671	1359.329	1332.373	1358.860	1203.95425	1375.05825	0.19171216410984	2.60559770868988e-12	2.48970920594874e-10	Rpl6	ribosomal protein L6	Genetic Information Processing	Translation	ko03010//Ribosome	K02934	GO:0005634//nucleus;GO:0005730//nucleolus;GO:0005737//cytoplasm;GO:0005783//endoplasmic reticulum;GO:0005840//ribosome;GO:0014069//postsynaptic density;GO:0014069//postsynaptic density;GO:0022625//cytosolic large ribosomal subunit;GO:0022625//cytosolic large ribosomal subunit;GO:0031672//A band;GO:0036464//cytoplasmic ribonucleoprotein granule;GO:0042788//polysomal ribosome;GO:0045202//synapse;GO…	GO:0000049//tRNA binding;GO:0003723//RNA binding;GO:0003729//mRNA binding;GO:0003735//structural constituent of ribosome	GO:0000027//ribosomal large subunit assembly;GO:0002181//cytoplasmic translation;GO:0002181//cytoplasmic translation;GO:0006412//translation	--
ncbi_210126	3180	3068	3115	3024	4115	4158	3536	3905	11.518	11.706	11.845	12.348	14.662	15.379	14.913	14.894	11.85425	14.962	0.335898647371573	2.68483843119993e-12	2.55059650963994e-10	Lpp	LIM domain containing preferred translocation partner in lipoma, transcript variant 2	-	-	-	-	GO:0001725//stress fiber;GO:0005634//nucleus;GO:0005737//cytoplasm;GO:0005829//cytosol;GO:0005925//focal adhesion;GO:0005925//focal adhesion;GO:0030054//cell junction	GO:0005515//protein binding;GO:0046872//metal ion binding	GO:0007155//cell adhesion;GO:0098609//cell-cell adhesion	--
ncbi_170791	5044	4999	4933	4503	6015	5741	4966	5487	88.869	91.286	90.291	89.269	101.740	100.455	100.507	99.841	89.92875	100.63575	0.162288580774103	2.77370915781533e-12	2.61987988555718e-10	Rbm39	RNA binding motif protein 39, transcript variant 2	-	-	-	-	GO:0005634//nucleus;GO:0005654//nucleoplasm;GO:0005815//microtubule organizing center;GO:0015630//microtubule cytoskeleton;GO:0016607//nuclear speck;GO:0032991//macromolecular complex	GO:0003676//nucleic acid binding;GO:0003713//transcription coactivator activity;GO:0003723//RNA binding;GO:0005515//protein binding	GO:0006351//transcription, DNA-templated;GO:0006397//mRNA processing;GO:0008380//RNA splicing	--
ncbi_21810	748	702	684	740	1063	1087	920	994	14.899	14.694	14.300	16.620	20.790	22.092	21.379	20.818	15.12825	21.26975	0.491557966602102	2.81445587601965e-12	2.6431761327076e-10	Tgfbi	transforming growth factor, beta induced, transcript variant 1	-	-	-	-	GO:0005576//extracellular region;GO:0005604//basement membrane;GO:0005615//extracellular space;GO:0005615//extracellular space;GO:0005615//extracellular space;GO:0005615//extracellular space;GO:0005802//trans-Golgi network;GO:0031012//extracellular matrix;GO:0031012//extracellular matrix	GO:0005178//integrin binding;GO:0005201//extracellular matrix structural constituent;GO:0005518//collagen binding;GO:0050839//cell adhesion molecule binding;GO:0050840//extracellular matrix binding	GO:0007155//cell adhesion;GO:0007155//cell adhesion;GO:0008283//cell proliferation;GO:0030198//extracellular matrix organization;GO:0030198//extracellular matrix organization	--
ncbi_14733	1530	1457	1464	1081	1052	894	723	813	22.915	22.935	23.016	18.252	15.467	13.670	12.642	12.813	21.7795	13.648	-0.674281282184946	2.83514428400359e-12	2.64747706293176e-10	Gpc1	glypican 1	Human Diseases;Human Diseases	Cancer: overview;Cardiovascular disease	ko05205//Proteoglycans in cancer;ko05418//Fluid shear stress and atherosclerosis	K08107;K08107	GO:0005576//extracellular region;GO:0005654//nucleoplasm;GO:0005768//endosome;GO:0005829//cytosol;GO:0005886//plasma membrane;GO:0009986//cell surface;GO:0016020//membrane;GO:0031012//extracellular matrix;GO:0031225//anchored component of membrane;GO:0043025//neuronal cell body;GO:0045121//membrane raft;GO:0045121//membrane raft;GO:0045202//synapse;GO:0045202//synapse;GO:0045202//synapse;GO:00466…	GO:0005507//copper ion binding;GO:0017134//fibroblast growth factor binding;GO:0017134//fibroblast growth factor binding;GO:0043236//laminin binding;GO:0070052//collagen V binding	GO:0009966//regulation of signal transduction;GO:0014037//Schwann cell differentiation;GO:0016477//cell migration;GO:0030200//heparan sulfate proteoglycan catabolic process;GO:0032288//myelin assembly;GO:0040037//negative regulation of fibroblast growth factor receptor signaling pathway;GO:0040037//negative regulation of fibroblast growth factor receptor signaling pathway;GO:2001016//positive reg…	--
ncbi_121022	713	628	732	501	389	403	349	348	49.432	45.754	53.267	39.166	26.481	28.510	28.229	25.369	46.90475	27.14725	-0.788927969214785	3.17297533265614e-12	2.94620619164992e-10	Mrps6	mitochondrial ribosomal protein S6	Genetic Information Processing	Translation	ko03010//Ribosome	K02990	GO:0005739//mitochondrion;GO:0005763//mitochondrial small ribosomal subunit;GO:0005763//mitochondrial small ribosomal subunit;GO:0005763//mitochondrial small ribosomal subunit;GO:0005840//ribosome	GO:0003735//structural constituent of ribosome;GO:0003735//structural constituent of ribosome;GO:0019843//rRNA binding;GO:0070181//small ribosomal subunit rRNA binding	GO:0006412//translation;GO:0032543//mitochondrial translation	--
ncbi_319565	714	754	719	667	468	460	401	467	1.778	1.973	1.879	1.873	1.144	1.169	1.165	1.223	1.87575	1.17525	-0.67449987770839	3.25989201460027e-12	3.00990591348064e-10	Syne2	spectrin repeat containing, nuclear envelope 2	-	-	-	-	GO:0005634//nucleus;GO:0005635//nuclear envelope;GO:0005635//nuclear envelope;GO:0005635//nuclear envelope;GO:0005640//nuclear outer membrane;GO:0005737//cytoplasm;GO:0005739//mitochondrion;GO:0005813//centrosome;GO:0005856//cytoskeleton;GO:0005886//plasma membrane;GO:0005925//focal adhesion;GO:0016020//membrane;GO:0016021//integral component of membrane;GO:0016235//aggresome;GO:0016529//sarcopla…	GO:0003779//actin binding;GO:0005515//protein binding;GO:0051015//actin filament binding	GO:0006998//nuclear envelope organization;GO:0007097//nuclear migration;GO:0007163//establishment or maintenance of cell polarity;GO:0010457//centriole-centriole cohesion;GO:0010761//fibroblast migration;GO:0021817//nucleokinesis involved in cell motility in cerebral cortex radial glia guided migration;GO:0030335//positive regulation of cell migration;GO:0031022//nuclear migration along microfila…	--
ncbi_21859	1485	1457	1354	1534	2158	2266	1957	2248	17.155	17.688	16.418	19.983	24.479	26.712	26.376	27.308	17.811	26.21875	0.557830386612086	3.33943491310467e-12	3.06112505170777e-10	Timp3	tissue inhibitor of metalloproteinase 3	Human Diseases;Human Diseases	Cancer: overview;Cancer: overview	ko05205//Proteoglycans in cancer;ko05206//MicroRNAs in cancer	K16866;K16866	GO:0005576//extracellular region;GO:0005604//basement membrane;GO:0005615//extracellular space;GO:0005615//extracellular space;GO:0005737//cytoplasm;GO:0031012//extracellular matrix	GO:0002020//protease binding;GO:0004857//enzyme inhibitor activity;GO:0008191//metalloendopeptidase inhibitor activity;GO:0030414//peptidase inhibitor activity;GO:0046872//metal ion binding	GO:0009725//response to hormone;GO:0010033//response to organic substance;GO:0010466//negative regulation of peptidase activity;GO:0010951//negative regulation of endopeptidase activity;GO:0034097//response to cytokine;GO:0045861//negative regulation of proteolysis;GO:0051045//negative regulation of membrane protein ectodomain proteolysis;GO:0051045//negative regulation of membrane protein ectodo…	--
ncbi_12340	5727	5669	5573	4797	6777	6223	5205	5768	97.150	101.129	99.206	91.702	112.896	107.695	103.043	102.854	97.29675	106.622	0.132041628687438	3.35261642413993e-12	3.06112505170777e-10	Capza1	capping protein (actin filament) muscle Z-line, alpha 1, transcript variant 2	Cellular Processes	Transport and catabolism	ko04144//Endocytosis	K10364	GO:0005737//cytoplasm;GO:0005856//cytoskeleton;GO:0005903//brush border;GO:0005911//cell-cell junction;GO:0008290//F-actin capping protein complex;GO:0008290//F-actin capping protein complex;GO:0016020//membrane;GO:0030479//actin cortical patch;GO:0030863//cortical cytoskeleton;GO:0071203//WASH complex	GO:0003779//actin binding;GO:0005515//protein binding;GO:0005515//protein binding;GO:0051015//actin filament binding;GO:0051015//actin filament binding	GO:0030036//actin cytoskeleton organization;GO:0034329//cell junction assembly;GO:0051016//barbed-end actin filament capping;GO:0051016//barbed-end actin filament capping;GO:0051693//actin filament capping	--
ncbi_79221	50	56	53	77	133	188	157	156	0.556	0.619	0.665	0.964	1.448	2.236	2.071	1.900	0.701	1.91375	1.44891602837653	3.47959674731686e-12	3.15951229514655e-10	HDAC9	histone deacetylase 9, transcript variant 1	Human Diseases;Human Diseases;Human Diseases	Infectious disease: viral;Cancer: overview;Substance dependence	ko05165//Human papillomavirus infection;ko05203//Viral carcinogenesis;ko05034//Alcoholism	K11409;K11409;K11409	GO:0000118//histone deacetylase complex;GO:0005634//nucleus;GO:0005634//nucleus;GO:0005667//transcription factor complex;GO:0005737//cytoplasm;GO:0005737//cytoplasm;GO:0035097//histone methyltransferase complex	GO:0003714//transcription corepressor activity;GO:0003714//transcription corepressor activity;GO:0004407//histone deacetylase activity;GO:0004407//histone deacetylase activity;GO:0005080//protein kinase C binding;GO:0005515//protein binding;GO:0008134//transcription factor binding;GO:0008134//transcription factor binding;GO:0016787//hydrolase activity;GO:0032041//NAD-dependent histone deacetylase…	GO:0000122//negative regulation of transcription from RNA polymerase II promoter;GO:0000122//negative regulation of transcription from RNA polymerase II promoter;GO:0000122//negative regulation of transcription from RNA polymerase II promoter;GO:0000122//negative regulation of transcription from RNA polymerase II promoter;GO:0006281//DNA repair;GO:0006325//chromatin organization;GO:0006954//infla…	--
ncbi_207165	1380	1331	1397	1088	979	953	797	890	7.123	7.189	7.620	6.310	4.964	4.933	4.738	4.806	7.0605	4.86025	-0.5387398291181	3.54536108670877e-12	3.20153898132191e-10	BPTF	bromodomain PHD finger transcription factor, transcript variant 3	-	-	-	-	GO:0000790//nuclear chromatin;GO:0005634//nucleus;GO:0005654//nucleoplasm;GO:0005737//cytoplasm;GO:0016589//NURF complex;GO:0030425//dendrite;GO:0043005//neuron projection;GO:0044297//cell body;GO:0048188//Set1C/COMPASS complex;GO:0048471//perinuclear region of cytoplasm	GO:0008094//DNA-dependent ATPase activity;GO:0008134//transcription factor binding;GO:0043565//sequence-specific DNA binding	GO:0000122//negative regulation of transcription from RNA polymerase II promoter;GO:0001892//embryonic placenta development;GO:0006338//chromatin remodeling;GO:0006357//regulation of transcription from RNA polymerase II promoter;GO:0007420//brain development;GO:0007492//endoderm development;GO:0009952//anterior/posterior pattern specification;GO:0045944//positive regulation of transcription from …	--
ncbi_56332	3442	3407	3310	3862	5596	5679	4868	5507	44.365	46.165	44.767	56.111	70.793	74.699	73.246	74.635	47.852	73.34325	0.616084972257932	3.62975918650294e-12	3.25984110547408e-10	Amotl2	angiomotin-like 2	Cellular Processes	Cellular community - eukaryotes	ko04530//Tight junction	K06104	GO:0005768//endosome;GO:0005923//bicellular tight junction;GO:0005923//bicellular tight junction;GO:0016324//apical plasma membrane;GO:0031410//cytoplasmic vesicle;GO:0031410//cytoplasmic vesicle	GO:0005515//protein binding;GO:0042802//identical protein binding	GO:0001525//angiogenesis;GO:0003365//establishment of cell polarity involved in ameboidal cell migration;GO:0016055//Wnt signaling pathway;GO:0030036//actin cytoskeleton organization;GO:0030334//regulation of cell migration;GO:0035329//hippo signaling;GO:0035329//hippo signaling	--
ncbi_69860	676	537	609	541	404	322	314	348	14.789	12.352	14.000	13.354	8.671	7.193	8.018	8.007	13.62375	7.97225	-0.773065009325309	3.71353737217107e-12	3.31695579954519e-10	Eif1ad	eukaryotic translation initiation factor 1A domain containing	-	-	-	-	GO:0005634//nucleus	GO:0003723//RNA binding;GO:0003743//translation initiation factor activity	GO:0006413//translational initiation	--
ncbi_217463	1119	1071	1092	994	1521	1350	1101	1306	9.737	9.816	9.989	9.793	13.035	12.062	11.195	11.956	9.83375	12.062	0.29465555670657	3.746947656392e-12	3.32870728285419e-10	Snx13	sorting nexin 13	-	-	-	-	GO:0005768//endosome;GO:0005769//early endosome;GO:0016020//membrane	GO:0008289//lipid binding;GO:0032266//phosphatidylinositol-3-phosphate binding;GO:0035091//phosphatidylinositol binding	GO:0006886//intracellular protein transport;GO:0009968//negative regulation of signal transduction;GO:0015031//protein transport;GO:0043547//positive regulation of GTPase activity	--
ncbi_13682	3479	3315	3348	3235	4470	4148	3638	4028	76.944	76.036	77.502	81.170	97.458	94.055	94.463	94.152	77.913	95.032	0.286549326013171	3.85507629044496e-12	3.40635370072381e-10	EIF4A2	eukaryotic translation initiation factor 4A2, transcript variant 2	Genetic Information Processing	Translation	ko03013//Nucleocytoplasmic transport	K03257	GO:0048471//perinuclear region of cytoplasm	GO:0000166//nucleotide binding;GO:0003676//nucleic acid binding;GO:0003723//RNA binding;GO:0003743//translation initiation factor activity;GO:0004004//ATP-dependent RNA helicase activity;GO:0004386//helicase activity;GO:0005524//ATP binding;GO:0016787//hydrolase activity;GO:0016887//ATPase activity	GO:0006412//translation;GO:0006413//translational initiation;GO:1900260//negative regulation of RNA-directed RNA polymerase activity;GO:1990830//cellular response to leukemia inhibitory factor	--
ncbi_239405	19	24	24	38	84	107	74	83	0.319	0.426	0.431	0.735	1.405	1.863	1.499	1.496	0.47775	1.56575	1.71252610062731	3.90767998840882e-12	3.43437008606947e-10	Rspo2	R-spondin 2, transcript variant 2	-	-	-	-	GO:0005576//extracellular region;GO:0005615//extracellular space;GO:0009986//cell surface	GO:0005102//receptor binding;GO:0005109//frizzled binding;GO:0008201//heparin binding	GO:0001649//osteoblast differentiation;GO:0007275//multicellular organism development;GO:0016055//Wnt signaling pathway;GO:0030177//positive regulation of Wnt signaling pathway;GO:0030282//bone mineralization;GO:0035115//embryonic forelimb morphogenesis;GO:0035115//embryonic forelimb morphogenesis;GO:0035116//embryonic hindlimb morphogenesis;GO:0035116//embryonic hindlimb morphogenesis;GO:0042489…	--
ncbi_213053	2355	2233	2271	1962	2661	2732	2306	2599	27.662	27.359	27.723	25.775	30.982	33.362	32.303	32.658	27.12975	32.32625	0.252830404347635	4.36096340816329e-12	3.8123634900619e-10	Slc39a14	solute carrier family 39 (zinc transporter), member 14, transcript variant 1	Cellular Processes	Cell growth and death	ko04216//Ferroptosis	K14720	GO:0005737//cytoplasm;GO:0005886//plasma membrane;GO:0005886//plasma membrane;GO:0005887//integral component of plasma membrane;GO:0005887//integral component of plasma membrane;GO:0016020//membrane;GO:0016021//integral component of membrane;GO:0042995//cell projection	GO:0005384//manganese ion transmembrane transporter activity;GO:0005385//zinc ion transmembrane transporter activity;GO:0005385//zinc ion transmembrane transporter activity;GO:0005385//zinc ion transmembrane transporter activity;GO:0015093//ferrous iron transmembrane transporter activity;GO:0046873//metal ion transmembrane transporter activity	GO:0006811//ion transport;GO:0006826//iron ion transport;GO:0006829//zinc II ion transport;GO:0006882//cellular zinc ion homeostasis;GO:0006882//cellular zinc ion homeostasis;GO:0030001//metal ion transport;GO:0055085//transmembrane transport;GO:0071577//zinc II ion transmembrane transport;GO:0071578//zinc II ion transmembrane import;GO:0071578//zinc II ion transmembrane import	--
ncbi_11792	1937	1846	1684	1442	1365	1197	1078	1166	80.144	80.265	73.132	67.276	55.455	50.536	52.036	50.728	75.20425	52.18875	-0.527075347260455	4.47443761926075e-12	3.89086678690743e-10	Apex1	apurinic/apyrimidinic endonuclease 1	Genetic Information Processing	Replication and repair	ko03410//Base excision repair	K10771	GO:0005634//nucleus;GO:0005634//nucleus;GO:0005634//nucleus;GO:0005654//nucleoplasm;GO:0005667//transcription factor complex;GO:0005730//nucleolus;GO:0005737//cytoplasm;GO:0005737//cytoplasm;GO:0005739//mitochondrion;GO:0005783//endoplasmic reticulum;GO:0005813//centrosome;GO:0016607//nuclear speck;GO:0048471//perinuclear region of cytoplasm	GO:0003677//DNA binding;GO:0003684//damaged DNA binding;GO:0003691//double-stranded telomeric DNA binding;GO:0003713//transcription coactivator activity;GO:0003723//RNA binding;GO:0003906//DNA-(apurinic or apyrimidinic site) lyase activity;GO:0003906//DNA-(apurinic or apyrimidinic site) lyase activity;GO:0004518//nuclease activity;GO:0004519//endonuclease activity;GO:0004521//endoribonuclease act…	GO:0000723//telomere maintenance;GO:0006281//DNA repair;GO:0006284//base-excision repair;GO:0006284//base-excision repair;GO:0006310//DNA recombination;GO:0006974//cellular response to DNA damage stimulus;GO:0007568//aging;GO:0014912//negative regulation of smooth muscle cell migration;GO:0042981//regulation of apoptotic process;GO:0043488//regulation of mRNA stability;GO:0045454//cell redox home…	--
ncbi_108673	509	410	471	333	254	215	225	239	9.166	7.759	8.901	6.762	4.491	3.951	4.727	4.526	8.147	4.42375	-0.880999051540046	4.52538022842544e-12	3.914453897588e-10	Ccdc86	coiled-coil domain containing 86	-	-	-	-	GO:0005634//nucleus;GO:0005634//nucleus;GO:0005730//nucleolus	-	-	--
ncbi_216551	1518	1428	1507	1264	1808	1689	1444	1694	23.345	22.954	24.041	21.789	27.365	26.477	25.883	27.290	23.03225	26.75375	0.216085770697818	4.6247755016494e-12	3.97948614500565e-10	Lgalsl	lectin, galactoside binding-like	-	-	-	-	GO:0005737//cytoplasm	GO:0003674//molecular_function;GO:0030246//carbohydrate binding	GO:0008150//biological_process	--
ncbi_50793	1551	1631	1576	1500	2119	1988	1735	1952	31.374	34.685	34.041	33.322	43.038	42.207	40.588	42.970	33.3555	42.20075	0.339343971507482	4.86950357414644e-12	4.16824433547379e-10	Orc3	origin recognition complex, subunit 3, transcript variant 2	Cellular Processes	Cell growth and death	ko04110//Cell cycle	K02605	GO:0000808//origin recognition complex;GO:0005634//nucleus;GO:0005654//nucleoplasm;GO:0005656//nuclear pre-replicative complex;GO:0005664//nuclear origin of replication recognition complex;GO:0005664//nuclear origin of replication recognition complex;GO:0016604//nuclear body;GO:0031261//DNA replication preinitiation complex	GO:0003677//DNA binding;GO:0003688//DNA replication origin binding	GO:0006260//DNA replication;GO:0006267//pre-replicative complex assembly involved in nuclear cell cycle DNA replication;GO:0006270//DNA replication initiation;GO:0061351//neural precursor cell proliferation	--
ncbi_17134	1446	1361	1341	1100	1029	967	824	916	14.463	14.302	14.229	13.130	9.873	9.507	9.786	10.153	14.031	9.82975	-0.513391204503883	5.40606684332257e-12	4.60356002953401e-10	MAFG	v-maf musculoaponeurotic fibrosarcoma oncogene family, protein G (avian)	-	-	-	-	GO:0005634//nucleus	GO:0000978//RNA polymerase II core promoter proximal region sequence-specific DNA binding;GO:0000978//RNA polymerase II core promoter proximal region sequence-specific DNA binding;GO:0001228//transcriptional activator activity, RNA polymerase II transcription regulatory region sequence-specific binding;GO:0003677//DNA binding;GO:0003677//DNA binding;GO:0003700//transcription factor activity, sequ…	GO:0001701//in utero embryonic development;GO:0006355//regulation of transcription, DNA-templated;GO:0010628//positive regulation of gene expression;GO:0030534//adult behavior;GO:0030641//regulation of cellular pH;GO:0042127//regulation of cell proliferation;GO:0045604//regulation of epidermal cell differentiation;GO:0045604//regulation of epidermal cell differentiation;GO:0045944//positive regul…	TF_bZIP
ncbi_24136	921	955	990	843	1246	1164	1015	1113	5.607	6.127	6.336	5.803	7.477	7.256	7.215	7.104	5.96825	7.263	0.283257611119328	6.10352402386369e-12	5.17069161506184e-10	Zeb2	zinc finger E-box binding homeobox 2, transcript variant 3	Human Diseases	Cancer: overview	ko05206//MicroRNAs in cancer	K09299	GO:0000790//nuclear chromatin;GO:0005634//nucleus;GO:0005634//nucleus;GO:0005730//nucleolus;GO:0005829//cytosol	GO:0001227//transcriptional repressor activity, RNA polymerase II transcription regulatory region sequence-specific binding;GO:0001228//transcriptional activator activity, RNA polymerase II transcription regulatory region sequence-specific binding;GO:0003676//nucleic acid binding;GO:0003677//DNA binding;GO:0043565//sequence-specific DNA binding;GO:0046872//metal ion binding;GO:0070412//R-SMAD bin…	GO:0000122//negative regulation of transcription from RNA polymerase II promoter;GO:0000122//negative regulation of transcription from RNA polymerase II promoter;GO:0001755//neural crest cell migration;GO:0001756//somitogenesis;GO:0001843//neural tube closure;GO:0007417//central nervous system development;GO:0021540//corpus callosum morphogenesis;GO:0021766//hippocampus development;GO:0021846//ce…	zf-C2H2
ncbi_74136	3269	3094	3308	2437	2378	2096	1759	2099	38.669	37.966	41.709	32.767	27.160	25.293	23.862	25.834	37.77775	25.53725	-0.564933603412558	6.53556805082385e-12	5.50831081616871e-10	Sec14l1	SEC14-like lipid binding 1, transcript variant 2	-	-	-	-	GO:0005654//nucleoplasm;GO:0005737//cytoplasm;GO:0005794//Golgi apparatus;GO:0005829//cytosol	GO:0039552//RIG-I binding;GO:0098772//molecular function regulator	GO:0002376//immune system process;GO:0009968//negative regulation of signal transduction;GO:0015871//choline transport;GO:0039536//negative regulation of RIG-I signaling pathway;GO:0045087//innate immune response	--
ncbi_223435	1394	1416	1347	1142	940	799	830	903	6.600	7.036	6.641	6.044	4.361	3.862	4.549	4.474	6.58025	4.3115	-0.609952516555958	6.6080650920485e-12	5.54099743815394e-10	Trio	triple functional domain (PTPRF interacting)	-	-	-	-	GO:0005737//cytoplasm	GO:0000166//nucleotide binding;GO:0004672//protein kinase activity;GO:0004674//protein serine/threonine kinase activity;GO:0005085//guanyl-nucleotide exchange factor activity;GO:0005089//Rho guanyl-nucleotide exchange factor activity;GO:0005524//ATP binding;GO:0016301//kinase activity;GO:0016740//transferase activity;GO:0019899//enzyme binding	GO:0006468//protein phosphorylation;GO:0016310//phosphorylation;GO:0035023//regulation of Rho protein signal transduction;GO:0045599//negative regulation of fat cell differentiation	--
ncbi_211798	153	124	132	188	328	315	270	316	2.625	2.236	2.377	3.637	5.526	5.514	5.404	5.701	2.71875	5.53625	1.02596559626186	6.69037380014542e-12	5.58153773631421e-10	Mfsd9	major facilitator superfamily domain containing 9	-	-	-	-	GO:0016020//membrane;GO:0016021//integral component of membrane	-	GO:0055085//transmembrane transport	--
ncbi_18984	2781	2715	2769	1946	1877	1708	1511	1649	59.530	61.068	62.245	46.957	39.454	37.276	37.738	37.085	57.45	37.88825	-0.60055638735116	6.77966861279949e-12	5.62746735612927e-10	Por	P450 (cytochrome) oxidoreductase	-	-	-	-	GO:0005739//mitochondrion;GO:0005783//endoplasmic reticulum;GO:0005829//cytosol;GO:0016020//membrane;GO:0016021//integral component of membrane;GO:0043231//intracellular membrane-bounded organelle	GO:0003958//NADPH-hemoprotein reductase activity;GO:0003958//NADPH-hemoprotein reductase activity;GO:0004128//cytochrome-b5 reductase activity, acting on NAD(P)H;GO:0008941//nitric oxide dioxygenase activity;GO:0009055//electron carrier activity;GO:0010181//FMN binding;GO:0010181//FMN binding;GO:0016491//oxidoreductase activity;GO:0016491//oxidoreductase activity;GO:0016787//hydrolase activity;GO…	GO:0003420//regulation of growth plate cartilage chondrocyte proliferation;GO:0009725//response to hormone;GO:0018393//internal peptidyl-lysine acetylation;GO:0019395//fatty acid oxidation;GO:0032332//positive regulation of chondrocyte differentiation;GO:0032770//positive regulation of monooxygenase activity;GO:0043066//negative regulation of apoptotic process;GO:0043154//negative regulation of c…	--
ncbi_192287	1006	1003	1023	1098	1583	1585	1336	1580	10.533	11.109	11.390	13.076	16.381	17.052	16.236	17.604	11.527	16.81825	0.545010507583309	6.82874603452536e-12	5.639720657157e-10	Slc25a36	solute carrier family 25, member 36	-	-	-	-	GO:0005739//mitochondrion;GO:0005739//mitochondrion;GO:0005743//mitochondrial inner membrane;GO:0016020//membrane;GO:0016021//integral component of membrane	GO:0015218//pyrimidine nucleotide transmembrane transporter activity;GO:0015218//pyrimidine nucleotide transmembrane transporter activity;GO:0022857//transmembrane transporter activity	GO:0000002//mitochondrial genome maintenance;GO:0006864//pyrimidine nucleotide transport;GO:0007005//mitochondrion organization;GO:0051881//regulation of mitochondrial membrane potential;GO:0055085//transmembrane transport;GO:1990519//mitochondrial pyrimidine nucleotide import	--
ncbi_192169	2566	2400	2485	2649	4096	3669	3102	3400	84.669	83.295	86.086	98.639	132.730	123.531	119.476	118.078	88.17225	123.45375	0.485574079766638	6.89489454179605e-12	5.6658795897209e-10	Ufsp2	UFM1-specific peptidase 2	-	-	-	-	GO:0005634//nucleus;GO:0005737//cytoplasm;GO:0005783//endoplasmic reticulum	GO:0008233//peptidase activity;GO:0008234//cysteine-type peptidase activity;GO:0016787//hydrolase activity;GO:0016790//thiolester hydrolase activity;GO:0016790//thiolester hydrolase activity;GO:0071567//UFM1 hydrolase activity;GO:0071567//UFM1 hydrolase activity	GO:0006508//proteolysis;GO:0033146//regulation of intracellular estrogen receptor signaling pathway	--
ncbi_71877	233	218	239	246	399	361	311	361	5.707	5.611	6.144	6.794	9.595	9.022	8.886	9.297	6.064	9.2	0.601364107660646	6.9775216096882e-12	5.70525212215053e-10	Efhc1	EF-hand domain (C-terminal) containing 1	-	-	-	-	GO:0000922//spindle pole;GO:0005737//cytoplasm;GO:0005813//centrosome;GO:0005856//cytoskeleton;GO:0005929//cilium;GO:0005930//axoneme;GO:0005930//axoneme;GO:0043025//neuronal cell body;GO:0072686//mitotic spindle;GO:0072686//mitotic spindle	GO:0005509//calcium ion binding;GO:0008022//protein C-terminus binding;GO:0043014//alpha-tubulin binding;GO:0043014//alpha-tubulin binding	GO:0000281//mitotic cytokinesis;GO:0000281//mitotic cytokinesis;GO:0006874//cellular calcium ion homeostasis;GO:0007052//mitotic spindle organization;GO:0007052//mitotic spindle organization;GO:0021795//cerebral cortex cell migration;GO:0043065//positive regulation of apoptotic process;GO:0051302//regulation of cell division;GO:0060285//cilium-dependent cell motility	--
ncbi_20315	2163	2155	2068	2935	4778	4742	4038	4309	52.632	54.404	52.788	81.453	115.994	120.939	117.170	113.522	60.31925	116.90625	0.954661665186984	7.96301388158855e-12	6.47881847247068e-10	Cxcl12	chemokine (C-X-C motif) ligand 12, transcript variant 3	Human Diseases;Environmental Information Processing;Human Diseases;Cellular Processes;Organismal Systems;Organismal Systems;Organismal Systems;Environmental Information Processing;Human Diseases;Organismal Systems	Cancer: overview;Signaling molecules and interaction;Infectious disease: viral;Cell motility;Immune system;Development and regeneration;Immune system;Signal transduction;Immune disease;Immune system	ko05200//Pathways in cancer;ko04060//Cytokine-cytokine receptor interaction;ko05163//Human cytomegalovirus infection;ko04810//Regulation of actin cytoskeleton;ko04062//Chemokine signaling pathway;ko04360//Axon guidance;ko04670//Leukocyte transendothelial migration;ko04064//NF-kappa B signaling pathway;ko05323//Rheumatoid arthritis;ko04672//Intestinal immune network for IgA production	K10031;K10031;K10031;K10031;K10031;K10031;K10031;K10031;K10031;K10031	GO:0005576//extracellular region;GO:0005615//extracellular space;GO:0005634//nucleus;GO:0005737//cytoplasm;GO:0005886//plasma membrane;GO:0009897//external side of plasma membrane;GO:0009897//external side of plasma membrane	GO:0005125//cytokine activity;GO:0005178//integrin binding;GO:0008009//chemokine activity;GO:0008009//chemokine activity;GO:0008009//chemokine activity;GO:0008083//growth factor activity;GO:0042379//chemokine receptor binding;GO:0045236//CXCR chemokine receptor binding;GO:0045236//CXCR chemokine receptor binding	GO:0001569//patterning of blood vessels;GO:0001667//ameboidal-type cell migration;GO:0001764//neuron migration;GO:0001938//positive regulation of endothelial cell proliferation;GO:0006935//chemotaxis;GO:0006952//defense response;GO:0006955//immune response;GO:0007281//germ cell development;GO:0007420//brain development;GO:0008045//motor neuron axon guidance;GO:0008284//positive regulation of cell…	--
ncbi_67896	2431	2220	2204	2257	3056	3349	3041	3276	37.035	35.807	35.778	39.236	45.984	52.560	54.841	53.218	36.964	51.65075	0.482668413910773	8.20661245357367e-12	6.64412195440805e-10	Ccdc80	coiled-coil domain containing 80	-	-	-	-	GO:0005576//extracellular region;GO:0005604//basement membrane;GO:0005614//interstitial matrix;GO:0005615//extracellular space;GO:0031012//extracellular matrix	GO:0001968//fibronectin binding;GO:0005539//glycosaminoglycan binding;GO:0008201//heparin binding	GO:0009617//response to bacterium;GO:0010811//positive regulation of cell-substrate adhesion;GO:0030198//extracellular matrix organization	--
ncbi_98170	1580	1474	1400	1024	985	852	758	816	24.490	24.010	22.777	17.897	14.991	13.475	13.707	13.300	22.2935	13.86825	-0.684837383310722	8.40278879557581e-12	6.76959969878865e-10	Tmem132a	transmembrane protein 132A, transcript variant 2	-	-	-	-	GO:0005783//endoplasmic reticulum;GO:0005783//endoplasmic reticulum;GO:0005794//Golgi apparatus;GO:0005794//Golgi apparatus;GO:0016020//membrane;GO:0016021//integral component of membrane	GO:0003674//molecular_function	GO:0043069//negative regulation of programmed cell death	--
ncbi_15531	1104	1042	1064	752	722	634	549	599	7.510	7.506	7.665	5.807	4.869	4.437	4.325	4.260	7.122	4.47275	-0.671120313137536	8.55166767514361e-12	6.85593454834074e-10	Ndst1	N-deacetylase/N-sulfotransferase (heparan glucosaminyl) 1, transcript variant 2	Metabolism;Metabolism	Global and overview maps;Glycan biosynthesis and metabolism	ko01100//Metabolic pathways;ko00534//Glycosaminoglycan biosynthesis - heparan sulfate / heparin	K02576;K02576	GO:0005794//Golgi apparatus;GO:0016020//membrane;GO:0016021//integral component of membrane	GO:0003824//catalytic activity;GO:0005515//protein binding;GO:0008146//sulfotransferase activity;GO:0015016//[heparan sulfate]-glucosamine N-sulfotransferase activity;GO:0015016//[heparan sulfate]-glucosamine N-sulfotransferase activity;GO:0015016//[heparan sulfate]-glucosamine N-sulfotransferase activity;GO:0016740//transferase activity;GO:0016787//hydrolase activity;GO:0019213//deacetylase acti…	GO:0000271//polysaccharide biosynthetic process;GO:0003279//cardiac septum development;GO:0006476//protein deacetylation;GO:0006477//protein sulfation;GO:0006477//protein sulfation;GO:0006954//inflammatory response;GO:0007507//heart development;GO:0007585//respiratory gaseous exchange;GO:0008152//metabolic process;GO:0008543//fibroblast growth factor receptor signaling pathway;GO:0009887//organ m…	--
ncbi_13627	332230	315693	313010	299672	406182	388414	324814	362072	10036.935	10022.604	9925.315	10208.483	12049.069	11973.564	11448.337	11501.863	10048.33425	11743.20825	0.224870246994239	8.68030512226374e-12	6.92528226623323e-10	EEF1A1	eukaryotic translation elongation factor 1 alpha 1	Genetic Information Processing;Human Diseases	Translation;Infectious disease: bacterial	ko03013//Nucleocytoplasmic transport;ko05134//Legionellosis	K03231;K03231	GO:0005634//nucleus;GO:0005730//nucleolus;GO:0005737//cytoplasm;GO:0005737//cytoplasm;GO:0005829//cytosol;GO:0005886//plasma membrane;GO:0005886//plasma membrane;GO:0016020//membrane;GO:0030864//cortical actin cytoskeleton;GO:0032587//ruffle membrane;GO:0043209//myelin sheath	GO:0000049//tRNA binding;GO:0000166//nucleotide binding;GO:0003729//mRNA binding;GO:0003746//translation elongation factor activity;GO:0003924//GTPase activity;GO:0005515//protein binding;GO:0005516//calmodulin binding;GO:0005525//GTP binding;GO:0008144//drug binding;GO:0019900//kinase binding;GO:0019901//protein kinase binding	GO:0006412//translation;GO:0006414//translational elongation;GO:0010942//positive regulation of cell death;GO:0010976//positive regulation of neuron projection development;GO:0051260//protein homooligomerization;GO:0071364//cellular response to epidermal growth factor stimulus;GO:1900022//regulation of D-erythro-sphingosine kinase activity;GO:1903427//negative regulation of reactive oxygen specie…	--
ncbi_103266	1749	1737	1836	1791	2630	2476	2112	2268	25.028	26.124	27.590	28.907	36.963	36.160	35.276	34.130	26.91225	35.63225	0.404920572778286	9.05031371947605e-12	7.18559932268545e-10	Tmem263	transmembrane protein 263	-	-	-	-	GO:0005575//cellular_component;GO:0016020//membrane;GO:0016021//integral component of membrane	GO:0003674//molecular_function	GO:0008150//biological_process	--
ncbi_66853	919	852	877	649	596	515	444	548	18.860	18.375	18.891	15.019	12.010	10.785	10.631	11.826	17.78625	11.313	-0.652780812825225	9.5006477567987e-12	7.50688201360512e-10	Pnpla2	patatin-like phospholipase domain containing 2, transcript variant 1	Metabolism;Organismal Systems;Metabolism;Organismal Systems	Global and overview maps;Environmental adaptation;Lipid metabolism;Endocrine system	ko01100//Metabolic pathways;ko04714//Thermogenesis;ko00561//Glycerolipid metabolism;ko04923//Regulation of lipolysis in adipocytes	K16816;K16816;K16816;K16816	GO:0005654//nucleoplasm;GO:0005737//cytoplasm;GO:0005811//lipid particle;GO:0005811//lipid particle;GO:0005811//lipid particle;GO:0005829//cytosol;GO:0005886//plasma membrane;GO:0016020//membrane;GO:0016021//integral component of membrane	GO:0004806//triglyceride lipase activity;GO:0004806//triglyceride lipase activity;GO:0005515//protein binding;GO:0016787//hydrolase activity	GO:0006629//lipid metabolic process;GO:0010891//negative regulation of sequestering of triglyceride;GO:0010891//negative regulation of sequestering of triglyceride;GO:0010898//positive regulation of triglyceride catabolic process;GO:0010898//positive regulation of triglyceride catabolic process;GO:0016042//lipid catabolic process;GO:0019433//triglyceride catabolic process;GO:0019433//triglyceride…	--
ncbi_74206	1198	1140	1208	942	798	758	705	781	8.146	8.099	8.659	7.141	5.283	5.313	5.593	5.547	8.01125	5.434	-0.560012799184391	9.66280362757968e-12	7.5984773980513e-10	Sipa1l3	signal-induced proliferation-associated 1 like 3	Environmental Information Processing	Signal transduction	ko04015//Rap1 signaling pathway	K17703	GO:0001725//stress fiber;GO:0005886//plasma membrane;GO:0016020//membrane;GO:0045177//apical part of cell;GO:0061689//tricellular tight junction	GO:0003674//molecular_function;GO:0005096//GTPase activator activity	GO:0001654//eye development;GO:0002244//hematopoietic progenitor cell differentiation;GO:0003382//epithelial cell morphogenesis;GO:0003382//epithelial cell morphogenesis;GO:0007010//cytoskeleton organization;GO:0051056//regulation of small GTPase mediated signal transduction;GO:0090162//establishment of epithelial cell polarity;GO:0090162//establishment of epithelial cell polarity	--
ncbi_66871	1566	1468	1638	1426	1979	2042	1766	1946	25.812	25.133	28.251	26.511	31.675	33.987	33.547	33.367	26.42675	33.144	0.326748714267386	9.98185844639524e-12	7.81199255078599e-10	Cpne8	copine VIII, transcript variant 2	-	-	-	-	GO:0005886//plasma membrane	GO:0005544//calcium-dependent phospholipid binding	GO:0071277//cellular response to calcium ion	--
ncbi_73379	2798	2765	2551	2465	3423	3383	2725	3203	24.518	25.358	23.385	24.409	29.371	30.216	28.005	29.562	24.4175	29.2885	0.262418811289217	1.0185976742509e-11	7.93395866175994e-10	Dcbld2	discoidin, CUB and LCCL domain containing 2, transcript variant 2	-	-	-	-	GO:0005887//integral component of plasma membrane;GO:0009986//cell surface;GO:0016020//membrane;GO:0016021//integral component of membrane	-	GO:0030308//negative regulation of cell growth;GO:0042060//wound healing	--
ncbi_20091	31002	30104	28954	28965	40592	37134	31743	35898	1777.843	1814.183	1742.754	1872.966	2285.676	2172.910	2123.719	2164.636	1801.9365	2186.73525	0.279230390906953	1.05936410857558e-11	8.21257034171682e-10	Rps3a	ribosomal protein S3A1	Genetic Information Processing	Translation	ko03010//Ribosome	K02984	GO:0005634//nucleus;GO:0005634//nucleus;GO:0005737//cytoplasm;GO:0005829//cytosol;GO:0005829//cytosol;GO:0005840//ribosome;GO:0015935//small ribosomal subunit;GO:0022627//cytosolic small ribosomal subunit;GO:0045202//synapse;GO:0045202//synapse;GO:1990904//ribonucleoprotein complex	GO:0003729//mRNA binding;GO:0003735//structural constituent of ribosome;GO:0005515//protein binding;GO:0031369//translation initiation factor binding	GO:0006412//translation;GO:0030154//cell differentiation;GO:0045727//positive regulation of translation;GO:0048146//positive regulation of fibroblast proliferation	--
ncbi_68292	4305	4431	4170	3756	5388	4950	4126	4585	53.163	57.504	54.051	52.302	65.334	62.375	59.445	59.538	54.255	61.673	0.184882927264684	1.07107991652908e-11	8.2644124075847e-10	Stt3b	STT3, subunit of the oligosaccharyltransferase complex, homolog B (S. cerevisiae)	Metabolism;Genetic Information Processing;Metabolism	Global and overview maps;Folding, sorting and degradation;Glycan biosynthesis and metabolism	ko01100//Metabolic pathways;ko04141//Protein processing in endoplasmic reticulum;ko00510//N-Glycan biosynthesis	K07151;K07151;K07151	GO:0005783//endoplasmic reticulum;GO:0008250//oligosaccharyltransferase complex;GO:0016020//membrane;GO:0016021//integral component of membrane;GO:0032991//macromolecular complex	GO:0004576//oligosaccharyl transferase activity;GO:0004579//dolichyl-diphosphooligosaccharide-protein glycotransferase activity;GO:0004579//dolichyl-diphosphooligosaccharide-protein glycotransferase activity;GO:0016740//transferase activity;GO:0016757//transferase activity, transferring glycosyl groups;GO:0046872//metal ion binding	GO:0006486//protein glycosylation;GO:0006516//glycoprotein catabolic process;GO:0006986//response to unfolded protein;GO:0018279//protein N-linked glycosylation via asparagine;GO:0018279//protein N-linked glycosylation via asparagine;GO:0030433//ER-associated ubiquitin-dependent protein catabolic process;GO:0043686//co-translational protein modification;GO:0043687//post-translational protein modi…	--
ncbi_56353	1316	1311	1209	1135	1574	1515	1359	1466	16.266	17.031	15.679	15.819	19.097	19.110	19.596	19.055	16.19875	19.2145	0.246312945304547	1.12448353093646e-11	8.6359284256732e-10	Rybp	RING1 and YY1 binding protein	-	-	-	-	GO:0005634//nucleus;GO:0005634//nucleus;GO:0005654//nucleoplasm;GO:0005654//nucleoplasm;GO:0005737//cytoplasm;GO:0031519//PcG protein complex	GO:0003677//DNA binding;GO:0003714//transcription corepressor activity;GO:0005515//protein binding;GO:0046872//metal ion binding	GO:0000122//negative regulation of transcription from RNA polymerase II promoter;GO:0006915//apoptotic process;GO:0032435//negative regulation of proteasomal ubiquitin-dependent protein catabolic process;GO:0035518//histone H2A monoubiquitination;GO:0043065//positive regulation of apoptotic process;GO:0045893//positive regulation of transcription, DNA-templated	--
ncbi_11475	22552	21781	21322	23553	32352	34047	28982	32554	663.402	664.510	647.943	763.529	903.470	977.204	939.346	958.931	684.846	944.73775	0.464134298322743	1.24025431055086e-11	9.443484635261e-10	ACTA2	actin, alpha 2, smooth muscle, aorta	Environmental Information Processing;Organismal Systems;Organismal Systems	Signal transduction;Endocrine system;Circulatory system	ko04371//Apelin signaling pathway;ko04926//Relaxin signaling pathway;ko04270//Vascular smooth muscle contraction	K12313;K12313;K12313	GO:0001725//stress fiber;GO:0005737//cytoplasm;GO:0005737//cytoplasm;GO:0005737//cytoplasm;GO:0005856//cytoskeleton;GO:0015629//actin cytoskeleton;GO:0015629//actin cytoskeleton;GO:0015629//actin cytoskeleton;GO:0030485//smooth muscle contractile fiber	GO:0000166//nucleotide binding;GO:0005515//protein binding;GO:0005524//ATP binding;GO:0019901//protein kinase binding	GO:0006936//muscle contraction;GO:0008217//regulation of blood pressure;GO:0014829//vascular smooth muscle contraction;GO:0014829//vascular smooth muscle contraction;GO:0061041//regulation of wound healing;GO:0070374//positive regulation of ERK1 and ERK2 cascade;GO:2000491//positive regulation of hepatic stellate cell activation	--
ncbi_54208	4109	3990	3901	3492	4620	4451	3789	4339	104.077	106.205	103.709	99.734	114.903	115.038	111.966	115.563	103.43125	114.3675	0.145004999960944	1.24112727789253e-11	9.443484635261e-10	Arl6ip1	ADP-ribosylation factor-like 6 interacting protein 1	-	-	-	-	GO:0005737//cytoplasm;GO:0005783//endoplasmic reticulum;GO:0005784//Sec61 translocon complex;GO:0005784//Sec61 translocon complex;GO:0005789//endoplasmic reticulum membrane;GO:0005829//cytosol;GO:0016020//membrane;GO:0016021//integral component of membrane;GO:0016021//integral component of membrane;GO:0030176//integral component of endoplasmic reticulum membrane	GO:0005515//protein binding;GO:0042802//identical protein binding	GO:0002038//positive regulation of L-glutamate transport;GO:0006613//cotranslational protein targeting to membrane;GO:0006613//cotranslational protein targeting to membrane;GO:0006915//apoptotic process;GO:0043066//negative regulation of apoptotic process;GO:0043154//negative regulation of cysteine-type endopeptidase activity involved in apoptotic process;GO:0071787//endoplasmic reticulum tubular…	--
ncbi_245007	1366	1422	1380	1491	2049	2331	2033	2226	10.817	11.817	11.508	13.175	15.912	18.934	18.840	18.517	11.82925	18.05075	0.609700175048786	1.25188901936268e-11	9.48147282637123e-10	Zbtb38	zinc finger and BTB domain containing 38, transcript variant 2	-	-	-	-	GO:0005634//nucleus;GO:0005634//nucleus;GO:0005654//nucleoplasm	GO:0003677//DNA binding;GO:0003700//transcription factor activity, sequence-specific DNA binding;GO:0003700//transcription factor activity, sequence-specific DNA binding;GO:0008327//methyl-CpG binding;GO:0042803//protein homodimerization activity	GO:0006275//regulation of DNA replication;GO:0006355//regulation of transcription, DNA-templated;GO:0006974//cellular response to DNA damage stimulus;GO:0045892//negative regulation of transcription, DNA-templated;GO:0045944//positive regulation of transcription from RNA polymerase II promoter	ZBTB
ncbi_213753	1129	1047	1106	744	619	572	571	610	19.343	18.146	19.650	14.457	10.399	9.961	11.444	10.864	17.899	10.667	-0.746724499842721	1.33115026217075e-11	9.99630658134796e-10	Znf598	zinc finger protein 598, transcript variant 2	-	-	-	-	-	GO:0003676//nucleic acid binding;GO:0016740//transferase activity;GO:0043022//ribosome binding;GO:0046872//metal ion binding;GO:0061630//ubiquitin protein ligase activity	GO:0006417//regulation of translation;GO:0006513//protein monoubiquitination;GO:0016567//protein ubiquitination;GO:0072344//rescue of stalled ribosome	--
ncbi_227059	1489	1434	1382	1193	1681	1793	1559	1746	15.655	15.880	15.196	13.787	16.757	18.588	18.287	18.437	15.1295	18.01725	0.252014517108179	1.33642496518458e-11	9.99630658134796e-10	Slc39a10	solute carrier family 39 (zinc transporter), member 10, transcript variant 2	-	-	-	-	GO:0005886//plasma membrane;GO:0005887//integral component of plasma membrane;GO:0016020//membrane;GO:0016021//integral component of membrane	GO:0005385//zinc ion transmembrane transporter activity;GO:0005385//zinc ion transmembrane transporter activity;GO:0046873//metal ion transmembrane transporter activity	GO:0002903//negative regulation of B cell apoptotic process;GO:0006811//ion transport;GO:0006829//zinc II ion transport;GO:0006882//cellular zinc ion homeostasis;GO:0006882//cellular zinc ion homeostasis;GO:0030001//metal ion transport;GO:0030890//positive regulation of B cell proliferation;GO:0050861//positive regulation of B cell receptor signaling pathway;GO:0050861//positive regulation of B c…	--
ncbi_97064	3278	3209	3117	2691	3710	3569	2999	3262	37.333	38.404	37.246	34.558	41.473	41.461	39.833	39.068	36.88525	40.45875	0.133407733607979	1.3381122287171e-11	9.99630658134796e-10	Wwtr1	WW domain containing transcription regulator 1, transcript variant 1	Environmental Information Processing;Environmental Information Processing	Signal transduction;Signal transduction	ko04390//Hippo signaling pathway;ko04392//Hippo signaling pathway - multiple species	K16820;K16820	GO:0005634//nucleus;GO:0005634//nucleus;GO:0005634//nucleus;GO:0005654//nucleoplasm;GO:0005667//transcription factor complex;GO:0005737//cytoplasm;GO:0005737//cytoplasm;GO:0005737//cytoplasm;GO:0005829//cytosol;GO:0016604//nuclear body	GO:0003713//transcription coactivator activity;GO:0003713//transcription coactivator activity;GO:0003713//transcription coactivator activity;GO:0003714//transcription corepressor activity;GO:0003714//transcription corepressor activity;GO:0005515//protein binding;GO:0042803//protein homodimerization activity	GO:0000122//negative regulation of transcription from RNA polymerase II promoter;GO:0001649//osteoblast differentiation;GO:0001649//osteoblast differentiation;GO:0001894//tissue homeostasis;GO:0001933//negative regulation of protein phosphorylation;GO:0003015//heart process;GO:0006355//regulation of transcription, DNA-templated;GO:0006469//negative regulation of protein kinase activity;GO:0008284…	--
ncbi_140570	5054	4849	4761	3739	3694	3410	3075	3177	42.668	42.972	42.136	35.613	30.457	29.428	30.471	28.351	40.84725	29.67675	-0.460905847391125	1.36741577930214e-11	1.01689947207379e-09	Plxnb2	plexin B2, transcript variant 1	Organismal Systems	Development and regeneration	ko04360//Axon guidance	K06821	GO:0002116//semaphorin receptor complex;GO:0005886//plasma membrane;GO:0005887//integral component of plasma membrane;GO:0005887//integral component of plasma membrane;GO:0016020//membrane;GO:0016021//integral component of membrane	GO:0005515//protein binding;GO:0017154//semaphorin receptor activity;GO:0017154//semaphorin receptor activity	GO:0001843//neural tube closure;GO:0001932//regulation of protein phosphorylation;GO:0007156//homophilic cell adhesion via plasma membrane adhesion molecules;GO:0007162//negative regulation of cell adhesion;GO:0007165//signal transduction;GO:0007275//multicellular organism development;GO:0007405//neuroblast proliferation;GO:0007420//brain development;GO:0008360//regulation of cell shape;GO:000836…	--
ncbi_59050	4571	4336	4447	4132	5838	5443	4474	5000	92.024	91.734	93.966	93.797	115.407	111.813	105.087	105.845	92.88025	109.538	0.237987683732558	1.40509643704949e-11	1.04021441184272e-09	Nsa2	NSA2 ribosome biogenesis homolog	-	-	-	-	GO:0005634//nucleus;GO:0030687//preribosome, large subunit precursor	-	GO:0006364//rRNA processing;GO:0042254//ribosome biogenesis	--
ncbi_70527	653	627	654	598	884	834	680	802	16.313	16.500	17.190	16.875	21.743	21.316	19.858	21.091	16.7195	21.002	0.328995016897262	1.46379212757997e-11	1.07464258597814e-09	Stambp	STAM binding protein, transcript variant 1	Cellular Processes	Transport and catabolism	ko04144//Endocytosis	K11866	GO:0005634//nucleus;GO:0005654//nucleoplasm;GO:0005737//cytoplasm;GO:0005768//endosome;GO:0005829//cytosol;GO:0005886//plasma membrane;GO:0016020//membrane;GO:0032154//cleavage furrow;GO:0032154//cleavage furrow;GO:0032154//cleavage furrow	GO:0004843//thiol-dependent ubiquitin-specific protease activity;GO:0004843//thiol-dependent ubiquitin-specific protease activity;GO:0008233//peptidase activity;GO:0008237//metallopeptidase activity;GO:0016787//hydrolase activity;GO:0019904//protein domain specific binding;GO:0046872//metal ion binding;GO:0061578//Lys63-specific deubiquitinase activity	GO:0000281//mitotic cytokinesis;GO:0006508//proteolysis;GO:0014067//negative regulation of phosphatidylinositol 3-kinase signaling;GO:0016579//protein deubiquitination;GO:0016579//protein deubiquitination;GO:0016579//protein deubiquitination;GO:0043524//negative regulation of neuron apoptotic process;GO:0046580//negative regulation of Ras protein signal transduction;GO:0070536//protein K63-linked…	--
ncbi_104215	3524	3516	3489	3585	5137	4673	4145	4602	46.233	48.473	48.045	53.027	66.175	62.552	63.448	63.490	48.9445	63.91625	0.385036016916976	1.46467866905448e-11	1.07464258597814e-09	Rhoq	ras homolog family member Q	Organismal Systems	Endocrine system	ko04910//Insulin signaling pathway	K07194	GO:0005737//cytoplasm;GO:0005884//actin filament;GO:0005886//plasma membrane;GO:0005886//plasma membrane;GO:0005938//cell cortex;GO:0016020//membrane;GO:0042995//cell projection;GO:0045121//membrane raft	GO:0000166//nucleotide binding;GO:0003924//GTPase activity;GO:0003924//GTPase activity;GO:0003924//GTPase activity;GO:0005515//protein binding;GO:0005522//profilin binding;GO:0005525//GTP binding;GO:0019901//protein kinase binding;GO:0032427//GBD domain binding	GO:0006897//endocytosis;GO:0007015//actin filament organization;GO:0007163//establishment or maintenance of cell polarity;GO:0007264//small GTPase mediated signal transduction;GO:0007266//Rho protein signal transduction;GO:0008286//insulin receptor signaling pathway;GO:0008360//regulation of cell shape;GO:0008360//regulation of cell shape;GO:0030031//cell projection assembly;GO:0030036//actin cyt…	--
ncbi_108911	5463	5189	5034	3743	3778	3323	2810	3151	78.185	78.216	75.649	60.458	53.112	48.704	47.001	47.528	73.127	49.08625	-0.575085222787445	1.50391490572193e-11	1.09852628780177e-09	Rcc2	regulator of chromosome condensation 2	-	-	-	-	GO:0000775//chromosome, centromeric region;GO:0005634//nucleus;GO:0005694//chromosome;GO:0005737//cytoplasm;GO:0005856//cytoskeleton;GO:0005874//microtubule;GO:0005886//plasma membrane;GO:0016020//membrane;GO:0030496//midbody;GO:0031901//early endosome membrane;GO:0034506//chromosome, centromeric core domain;GO:1990023//mitotic spindle midzone	GO:0005085//guanyl-nucleotide exchange factor activity;GO:0008017//microtubule binding;GO:0019901//protein kinase binding;GO:0019904//protein domain specific binding;GO:0031267//small GTPase binding;GO:0048365//Rac GTPase binding;GO:0048365//Rac GTPase binding	GO:0007049//cell cycle;GO:0007229//integrin-mediated signaling pathway;GO:0010762//regulation of fibroblast migration;GO:0010971//positive regulation of G2/M transition of mitotic cell cycle;GO:0030334//regulation of cell migration;GO:0034260//negative regulation of GTPase activity;GO:0034260//negative regulation of GTPase activity;GO:0045184//establishment of protein localization;GO:0048041//foc…	--
ncbi_106795	1293	1165	1156	841	582	592	605	676	42.191	39.808	39.838	31.282	18.755	19.844	23.148	23.222	38.27975	21.24225	-0.849644821891173	1.54850855237299e-11	1.12609460434735e-09	Tcf19	transcription factor 19, transcript variant 1	-	-	-	-	GO:0005634//nucleus	-	GO:0000082//G1/S transition of mitotic cell cycle;GO:0010468//regulation of gene expression;GO:0044342//type B pancreatic cell proliferation	Others
ncbi_330814	562	535	535	292	257	206	188	221	4.239	4.219	4.243	2.524	1.923	1.605	1.669	1.740	3.80625	1.73425	-1.13405843843696	1.64029190667195e-11	1.18737529555958e-09	Adgrl1	adhesion G protein-coupled receptor L1	-	-	-	-	GO:0005886//plasma membrane;GO:0005887//integral component of plasma membrane;GO:0014069//postsynaptic density;GO:0014069//postsynaptic density;GO:0016020//membrane;GO:0016021//integral component of membrane;GO:0030054//cell junction;GO:0030424//axon;GO:0030424//axon;GO:0030426//growth cone;GO:0042734//presynaptic membrane;GO:0042734//presynaptic membrane;GO:0042995//cell projection;GO:0043005//n…	GO:0004888//transmembrane signaling receptor activity;GO:0004930//G-protein coupled receptor activity;GO:0004930//G-protein coupled receptor activity;GO:0015643//toxic substance binding;GO:0016524//latrotoxin receptor activity;GO:0016524//latrotoxin receptor activity;GO:0030246//carbohydrate binding;GO:0050839//cell adhesion molecule binding	GO:0007157//heterophilic cell-cell adhesion via plasma membrane cell adhesion molecules;GO:0007157//heterophilic cell-cell adhesion via plasma membrane cell adhesion molecules;GO:0007165//signal transduction;GO:0007166//cell surface receptor signaling pathway;GO:0007186//G-protein coupled receptor signaling pathway;GO:0007189//adenylate cyclase-activating G-protein coupled receptor signaling path…	--
ncbi_208606	1656	1608	1591	1472	1968	2031	1749	1934	40.659	41.486	41.108	40.833	47.575	51.018	50.228	50.049	41.0215	49.7175	0.27737350694049	1.64722584355087e-11	1.18737529555958e-09	Rsrc2	arginine/serine-rich coiled-coil 2, transcript variant 1	-	-	-	-	GO:0005575//cellular_component	-	GO:0008150//biological_process	--
ncbi_19122	2636	2543	2469	2432	3310	3205	2690	3126	52.674	52.660	50.458	54.353	64.738	66.076	63.956	66.715	52.53625	65.37125	0.315343058407263	1.72029089511206e-11	1.23462798520379e-09	Prnp	prion protein, transcript variant 2	Cellular Processes;Human Diseases	Cell growth and death;Neurodegenerative disease	ko04216//Ferroptosis;ko05020//Prion disease	K05634;K05634	GO:0005737//cytoplasm;GO:0005737//cytoplasm;GO:0005741//mitochondrial outer membrane;GO:0005783//endoplasmic reticulum;GO:0005794//Golgi apparatus;GO:0005829//cytosol;GO:0005829//cytosol;GO:0005886//plasma membrane;GO:0005886//plasma membrane;GO:0005886//plasma membrane;GO:0009986//cell surface;GO:0009986//cell surface;GO:0014069//postsynaptic density;GO:0016020//membrane;GO:0016020//membrane;GO:…	GO:0001540//beta-amyloid binding;GO:0001540//beta-amyloid binding;GO:0001540//beta-amyloid binding;GO:0001540//beta-amyloid binding;GO:0002020//protease binding;GO:0002020//protease binding;GO:0005507//copper ion binding;GO:0005507//copper ion binding;GO:0005515//protein binding;GO:0005515//protein binding;GO:0005521//lamin binding;GO:0005521//lamin binding;GO:0005539//glycosaminoglycan binding;G…	GO:0001933//negative regulation of protein phosphorylation;GO:0006139//nucleobase-containing compound metabolic process;GO:0006878//cellular copper ion homeostasis;GO:0006979//response to oxidative stress;GO:0006979//response to oxidative stress;GO:0007611//learning or memory;GO:0007611//learning or memory;GO:0007611//learning or memory;GO:0010942//positive regulation of cell death;GO:0031648//pr…	--
ncbi_17967	803	792	730	873	1239	1275	1181	1296	7.132	7.323	6.679	8.615	10.629	11.496	12.128	12.030	7.43725	11.57075	0.637641207317383	1.7464311947783e-11	1.24793898635571e-09	Ncam1	neural cell adhesion molecule 1, transcript variant 1	Environmental Information Processing;Human Diseases	Signaling molecules and interaction;Neurodegenerative disease	ko04514//Cell adhesion molecules;ko05020//Prion disease	K06491;K06491	GO:0005829//cytosol;GO:0005886//plasma membrane;GO:0005911//cell-cell junction;GO:0009897//external side of plasma membrane;GO:0009897//external side of plasma membrane;GO:0009986//cell surface;GO:0016020//membrane;GO:0016021//integral component of membrane;GO:0030424//axon;GO:0030426//growth cone;GO:0031225//anchored component of membrane;GO:0043025//neuronal cell body;GO:0043025//neuronal cell …	GO:0005515//protein binding;GO:0008201//heparin binding;GO:0019902//phosphatase binding;GO:0030275//LRR domain binding;GO:0042802//identical protein binding	GO:0001928//regulation of exocyst assembly;GO:0007155//cell adhesion;GO:0007166//cell surface receptor signaling pathway;GO:0007413//axonal fasciculation;GO:0007568//aging;GO:0007611//learning or memory;GO:0010288//response to lead ion;GO:0021794//thalamus development;GO:0031175//neuron projection development;GO:0033555//multicellular organismal response to stress;GO:0034109//homotypic cell-cell …	--
ncbi_27984	1051	879	1034	724	589	553	531	564	23.870	20.980	24.649	18.542	13.135	12.816	14.070	13.469	22.01025	13.3725	-0.718906328265619	1.87896948270817e-11	1.3368339155112e-09	Efhd2	EF hand domain containing 2	-	-	-	-	GO:0016020//membrane	GO:0005509//calcium ion binding;GO:0005515//protein binding;GO:0046872//metal ion binding	-	--
ncbi_60595	7421	7252	7088	5553	5577	4873	4552	4925	103.710	106.515	103.956	87.506	76.528	69.493	74.197	72.380	100.42175	73.1495	-0.457151863235401	2.06271633698172e-11	1.46123892234028e-09	Actn4	actinin alpha 4, transcript variant 2	Human Diseases;Cellular Processes;Cellular Processes;Cellular Processes;Human Diseases;Organismal Systems;Human Diseases;Cellular Processes	Cancer: overview;Cell motility;Cellular community - eukaryotes;Cellular community - eukaryotes;Immune disease;Immune system;Infectious disease: parasitic;Cellular community - eukaryotes	ko05203//Viral carcinogenesis;ko04810//Regulation of actin cytoskeleton;ko04510//Focal adhesion;ko04530//Tight junction;ko05322//Systemic lupus erythematosus;ko04670//Leukocyte transendothelial migration;ko05146//Amoebiasis;ko04520//Adherens junction	K05699;K05699;K05699;K05699;K05699;K05699;K05699;K05699	GO:0001725//stress fiber;GO:0001725//stress fiber;GO:0001725//stress fiber;GO:0005634//nucleus;GO:0005737//cytoplasm;GO:0005737//cytoplasm;GO:0005829//cytosol;GO:0005856//cytoskeleton;GO:0005911//cell-cell junction;GO:0015629//actin cytoskeleton;GO:0016604//nuclear body;GO:0030018//Z disc;GO:0030054//cell junction;GO:0030863//cortical cytoskeleton;GO:0031143//pseudopodium;GO:0032991//macromolecul…	GO:0000977//RNA polymerase II regulatory region sequence-specific DNA binding;GO:0001882//nucleoside binding;GO:0003713//transcription coactivator activity;GO:0003779//actin binding;GO:0005509//calcium ion binding;GO:0005515//protein binding;GO:0030374//ligand-dependent nuclear receptor transcription coactivator activity;GO:0031490//chromatin DNA binding;GO:0035257//nuclear hormone receptor bindi…	GO:0015031//protein transport;GO:0030050//vesicle transport along actin filament;GO:0030335//positive regulation of cell migration;GO:0033209//tumor necrosis factor-mediated signaling pathway;GO:0035357//peroxisome proliferator activated receptor signaling pathway;GO:0042981//regulation of apoptotic process;GO:0048384//retinoic acid receptor signaling pathway;GO:0048549//positive regulation of pi…	--
ncbi_72503	3793	3706	3578	2759	2819	2396	2084	2316	27.536	28.288	27.271	22.602	20.105	17.768	17.650	17.692	26.42425	18.30375	-0.529723271694996	2.12460506951414e-11	1.49862164452639e-09	Kiaa0100	RIKEN cDNA 2610507B11 gene	-	-	-	-	GO:0005575//cellular_component;GO:0005576//extracellular region	GO:0003674//molecular_function	GO:0008150//biological_process	--
ncbi_70804	2655	2450	2519	2484	3533	3213	2756	3115	47.747	46.302	47.548	50.372	62.387	58.960	57.824	58.905	47.99225	59.519	0.310548835524051	2.14657465348304e-11	1.50764762521341e-09	Pgrmc2	progesterone receptor membrane component 2	-	-	-	-	GO:0005635//nuclear envelope;GO:0016020//membrane;GO:0016021//integral component of membrane	GO:0005496//steroid binding;GO:0005515//protein binding;GO:0008289//lipid binding	GO:0008150//biological_process	--
ncbi_14609	5119	5085	4895	6472	8955	11121	9594	10727	89.217	93.067	89.515	127.176	153.193	197.635	195.002	196.480	99.74375	185.5775	0.895723454992843	2.27082630489655e-11	1.58812894982872e-09	Gja1	gap junction protein, alpha 1	Cellular Processes;Human Diseases	Cellular community - eukaryotes;Cardiovascular disease	ko04540//Gap junction;ko05412//Arrhythmogenic right ventricular cardiomyopathy	K07372;K07372	GO:0005654//nucleoplasm;GO:0005737//cytoplasm;GO:0005737//cytoplasm;GO:0005739//mitochondrion;GO:0005741//mitochondrial outer membrane;GO:0005764//lysosome;GO:0005768//endosome;GO:0005769//early endosome;GO:0005770//late endosome;GO:0005771//multivesicular body;GO:0005783//endoplasmic reticulum;GO:0005794//Golgi apparatus;GO:0005794//Golgi apparatus;GO:0005829//cytosol;GO:0005882//intermediate fi…	GO:0005102//receptor binding;GO:0005243//gap junction channel activity;GO:0005243//gap junction channel activity;GO:0005243//gap junction channel activity;GO:0005515//protein binding;GO:0015075//ion transmembrane transporter activity;GO:0015631//tubulin binding;GO:0017124//SH3 domain binding;GO:0019904//protein domain specific binding;GO:0022857//transmembrane transporter activity;GO:0030165//PDZ…	GO:0001649//osteoblast differentiation;GO:0001701//in utero embryonic development;GO:0001764//neuron migration;GO:0001937//negative regulation of endothelial cell proliferation;GO:0001947//heart looping;GO:0002070//epithelial cell maturation;GO:0002088//lens development in camera-type eye;GO:0002544//chronic inflammatory response;GO:0003104//positive regulation of glomerular filtration;GO:0003294…	--
ncbi_12484	639	593	681	595	419	412	303	322	18.978	18.478	21.285	19.950	12.251	12.468	10.527	10.003	19.67275	11.31225	-0.798312733033069	2.42236934987213e-11	1.68693390954019e-09	Cd24	CD24a antigen	Organismal Systems	Immune system	ko04640//Hematopoietic cell lineage	K06469	GO:0005886//plasma membrane;GO:0009897//external side of plasma membrane;GO:0009897//external side of plasma membrane;GO:0009986//cell surface;GO:0016020//membrane;GO:0016020//membrane;GO:0031225//anchored component of membrane;GO:0031362//anchored component of external side of plasma membrane;GO:0031362//anchored component of external side of plasma membrane;GO:0031362//anchored component of ext…	GO:0005515//protein binding;GO:0019901//protein kinase binding;GO:0030246//carbohydrate binding;GO:0030296//protein tyrosine kinase activator activity;GO:0030544//Hsp70 protein binding;GO:0051879//Hsp90 protein binding	GO:0001666//response to hypoxia;GO:0001775//cell activation;GO:0001959//regulation of cytokine-mediated signaling pathway;GO:0002237//response to molecule of bacterial origin;GO:0002329//pre-B cell differentiation;GO:0002376//immune system process;GO:0002523//leukocyte migration involved in inflammatory response;GO:0002842//positive regulation of T cell mediated immune response to tumor cell;GO:0…	--
ncbi_21453	1666	1631	1602	969	958	710	641	709	19.848	20.417	20.026	12.962	11.184	8.639	8.921	8.844	18.31325	9.397	-0.962615690985118	2.5054790907197e-11	1.73744931881765e-09	Tcof1	treacle ribosome biogenesis factor 1, transcript variant 1	Genetic Information Processing	Translation	ko03008//Ribosome biogenesis in eukaryotes	K14562	GO:0001650//fibrillar center;GO:0005634//nucleus;GO:0005730//nucleolus;GO:0005730//nucleolus;GO:0005829//cytosol	GO:0001042//RNA polymerase I core binding;GO:0001042//RNA polymerase I core binding;GO:0046982//protein heterodimerization activity;GO:0097110//scaffold protein binding;GO:0097110//scaffold protein binding	GO:0006417//regulation of translation;GO:0014029//neural crest formation;GO:0014032//neural crest cell development;GO:0042790//transcription of nuclear large rRNA transcript from RNA polymerase I promoter;GO:0042790//transcription of nuclear large rRNA transcript from RNA polymerase I promoter	--
ncbi_110058	224	241	214	397	710	759	607	725	4.046	4.774	4.195	8.574	12.945	15.196	13.470	14.661	5.39725	14.068	1.38212082063638	2.526546644164e-11	1.74364751175324e-09	Syt17	synaptotagmin XVII, transcript variant 2	-	-	-	-	GO:0005802//trans-Golgi network;GO:0005886//plasma membrane;GO:0016020//membrane;GO:0070382//exocytic vesicle	GO:0000149//SNARE binding;GO:0001786//phosphatidylserine binding;GO:0005509//calcium ion binding;GO:0005544//calcium-dependent phospholipid binding;GO:0019905//syntaxin binding;GO:0030276//clathrin binding	GO:0006887//exocytosis;GO:0014059//regulation of dopamine secretion;GO:0016079//synaptic vesicle exocytosis;GO:0016192//vesicle-mediated transport;GO:0017156//calcium ion regulated exocytosis;GO:0017158//regulation of calcium ion-dependent exocytosis;GO:0030154//cell differentiation;GO:0048488//synaptic vesicle endocytosis;GO:0048791//calcium ion-regulated exocytosis of neurotransmitter;GO:007127…	--
ncbi_56436	1792	1620	1753	1405	1296	1101	1037	1169	67.814	64.425	69.629	59.953	48.157	42.514	45.783	46.517	65.45525	45.74275	-0.516965810255089	2.53563587045345e-11	1.74364751175324e-09	Adrm1	adhesion regulating molecule 1	Human Diseases;Genetic Information Processing	Infectious disease: viral;Folding, sorting and degradation	ko05169//Epstein-Barr virus infection;ko03050//Proteasome	K06691;K06691	GO:0000502//proteasome complex;GO:0005634//nucleus;GO:0005654//nucleoplasm;GO:0005737//cytoplasm;GO:0005829//cytosol;GO:0005886//plasma membrane;GO:0008541//proteasome regulatory particle, lid subcomplex	GO:0002020//protease binding;GO:0005515//protein binding;GO:0043130//ubiquitin binding;GO:0061133//endopeptidase activator activity;GO:0061133//endopeptidase activator activity;GO:0070628//proteasome binding;GO:0070628//proteasome binding	GO:0001541//ovarian follicle development;GO:0006368//transcription elongation from RNA polymerase II promoter;GO:0006511//ubiquitin-dependent protein catabolic process;GO:0007286//spermatid development;GO:0033081//regulation of T cell differentiation in thymus;GO:0042699//follicle-stimulating hormone signaling pathway;GO:0043248//proteasome assembly;GO:0048477//oogenesis;GO:0048538//thymus develo…	--
ncbi_27275	951	886	866	904	1278	1193	1065	1177	28.600	28.763	26.339	31.870	38.385	37.775	36.443	37.428	28.893	37.50775	0.376468713084542	2.63915562576131e-11	1.8072717795578e-09	Nufip1	nuclear fragile X mental retardation protein interacting protein 1	-	-	-	-	GO:0001650//fibrillar center;GO:0005634//nucleus;GO:0005634//nucleus;GO:0005634//nucleus;GO:0005726//perichromatin fibrils;GO:0005726//perichromatin fibrils;GO:0005730//nucleolus;GO:0005730//nucleolus;GO:0008023//transcription elongation factor complex;GO:0008023//transcription elongation factor complex;GO:0016363//nuclear matrix;GO:0016363//nuclear matrix;GO:0022626//cytosolic ribosome;GO:002262…	GO:0003676//nucleic acid binding;GO:0003723//RNA binding;GO:0003723//RNA binding;GO:0005515//protein binding;GO:0030515//snoRNA binding;GO:0030515//snoRNA binding;GO:0030674//protein binding, bridging;GO:0042802//identical protein binding;GO:0046872//metal ion binding;GO:0051117//ATPase binding	GO:0000492//box C/D snoRNP assembly;GO:0000492//box C/D snoRNP assembly;GO:0045944//positive regulation of transcription from RNA polymerase II promoter;GO:0045944//positive regulation of transcription from RNA polymerase II promoter;GO:0051259//protein oligomerization	--
ncbi_20807	1532	1434	1536	1173	1131	1001	891	952	20.091	19.770	21.122	17.416	14.601	13.364	13.600	13.127	19.59975	13.673	-0.519505432360331	2.67932960201798e-11	1.82716937797367e-09	Srf	serum response factor	Environmental Information Processing;Human Diseases;Human Diseases;Environmental Information Processing	Signal transduction;Infectious disease: viral;Cancer: overview;Signal transduction	ko04010//MAPK signaling pathway;ko05166//Human T-cell leukemia virus 1 infection;ko05203//Viral carcinogenesis;ko04022//cGMP-PKG signaling pathway	K04378;K04378;K04378;K04378	GO:0000790//nuclear chromatin;GO:0005634//nucleus;GO:0005634//nucleus;GO:0005634//nucleus;GO:0005634//nucleus;GO:0005737//cytoplasm	GO:0000978//RNA polymerase II core promoter proximal region sequence-specific DNA binding;GO:0000981//RNA polymerase II transcription factor activity, sequence-specific DNA binding;GO:0000987//core promoter proximal region sequence-specific DNA binding;GO:0001228//transcriptional activator activity, RNA polymerase II transcription regulatory region sequence-specific binding;GO:0001228//transcript…	GO:0001569//patterning of blood vessels;GO:0001701//in utero embryonic development;GO:0001707//mesoderm formation;GO:0001764//neuron migration;GO:0001829//trophectodermal cell differentiation;GO:0001947//heart looping;GO:0002011//morphogenesis of an epithelial sheet;GO:0002042//cell migration involved in sprouting angiogenesis;GO:0002042//cell migration involved in sprouting angiogenesis;GO:00025…	SRF
ncbi_18810	6062	6345	6143	5400	4971	4253	3622	4265	22.035	24.256	23.449	22.150	17.786	15.804	15.372	16.275	22.9725	16.30925	-0.494217428107267	2.78154283010654e-11	1.88903538895872e-09	Plec	plectin, transcript variant 13	-	-	-	-	GO:0005737//cytoplasm;GO:0005829//cytosol;GO:0005856//cytoskeleton;GO:0005882//intermediate filament;GO:0005903//brush border;GO:0005925//focal adhesion;GO:0005925//focal adhesion;GO:0009925//basal plasma membrane;GO:0016020//membrane;GO:0016324//apical plasma membrane;GO:0016528//sarcoplasm;GO:0030054//cell junction;GO:0030056//hemidesmosome;GO:0030056//hemidesmosome;GO:0042383//sarcolemma;GO:00…	GO:0003779//actin binding;GO:0005198//structural molecule activity;GO:0005200//structural constituent of cytoskeleton;GO:0005200//structural constituent of cytoskeleton;GO:0005515//protein binding;GO:0008092//cytoskeletal protein binding;GO:0008307//structural constituent of muscle;GO:0008307//structural constituent of muscle;GO:0030506//ankyrin binding;GO:0030506//ankyrin binding;GO:0047485//pro…	GO:0007010//cytoskeleton organization;GO:0007584//response to nutrient;GO:0031581//hemidesmosome assembly;GO:0031581//hemidesmosome assembly;GO:0042060//wound healing;GO:0045104//intermediate filament cytoskeleton organization	--
ncbi_16440	2088	2045	1954	1524	1491	1379	1193	1261	17.271	17.417	16.640	13.921	12.329	11.960	11.875	11.376	16.31225	11.885	-0.45681388796392	3.11704110828234e-11	2.10817163023129e-09	Itpr3	inositol 1,4,5-triphosphate receptor 3	Human Diseases;Human Diseases;Human Diseases;Environmental Information Processing;Cellular Processes;Environmental Information Processing;Human Diseases;Organismal Systems;Human Diseases;Organismal Systems;Organismal Systems;Environmental Information Processing;Cellular Processes;Organismal Systems;Organismal Systems;Organismal Systems;Organismal Systems;Organismal Systems;Organismal Systems;Cell…	Infectious disease: viral;Infectious disease: viral;Cancer: overview;Signal transduction;Cell growth and death;Signal transduction;Neurodegenerative disease;Immune system;Endocrine and metabolic disease;Endocrine system;Nervous system;Signal transduction;Cell growth and death;Nervous system;Endocrine system;Nervous system;Circulatory system;Sensory system;Immune system;Cell growth and death;Nervo…	ko05163//Human cytomegalovirus infection;ko05167//Kaposi sarcoma-associated herpesvirus infection;ko05205//Proteoglycans in cancer;ko04020//Calcium signaling pathway;ko04218//Cellular senescence;ko04022//cGMP-PKG signaling pathway;ko05010//Alzheimer disease;ko04621//NOD-like receptor signaling pathway;ko04934//Cushing syndrome;ko04921//Oxytocin signaling pathway;ko04723//Retrograde endocannabinoi…	K04960;K04960;K04960;K04960;K04960;K04960;K04960;K04960;K04960;K04960;K04960;K04960;K04960;K04960;K04960;K04960;K04960;K04960;K04960;K04960;K04960;K04960;K04960;K04960;K04960;K04960;K04960;K04960;K04960;K04960;K04960;K04960;K04960;K04960;K04960;K04960;K04960;K04960;K04960;K04960	GO:0005634//nucleus;GO:0005635//nuclear envelope;GO:0005640//nuclear outer membrane;GO:0005654//nucleoplasm;GO:0005730//nucleolus;GO:0005737//cytoplasm;GO:0005737//cytoplasm;GO:0005783//endoplasmic reticulum;GO:0005789//endoplasmic reticulum membrane;GO:0005789//endoplasmic reticulum membrane;GO:0005789//endoplasmic reticulum membrane;GO:0005886//plasma membrane;GO:0005886//plasma membrane;GO:000…	GO:0000822//inositol hexakisphosphate binding;GO:0005216//ion channel activity;GO:0005220//inositol 1,4,5-trisphosphate-sensitive calcium-release channel activity;GO:0005220//inositol 1,4,5-trisphosphate-sensitive calcium-release channel activity;GO:0005220//inositol 1,4,5-trisphosphate-sensitive calcium-release channel activity;GO:0005262//calcium channel activity;GO:0005509//calcium ion binding…	GO:0006811//ion transport;GO:0006816//calcium ion transport;GO:0007186//G-protein coupled receptor signaling pathway;GO:0007204//positive regulation of cytosolic calcium ion concentration;GO:0007613//memory;GO:0050913//sensory perception of bitter taste;GO:0050916//sensory perception of sweet taste;GO:0050917//sensory perception of umami taste;GO:0051209//release of sequestered calcium ion into c…	--
ncbi_12825	15991	15223	15053	17242	23482	25664	22374	24266	155.419	155.483	153.559	188.959	224.096	254.518	253.698	247.992	163.355	245.076	0.585218595991667	3.32862288007613e-11	2.24204578008407e-09	Col3a1	collagen, type III, alpha 1	Organismal Systems;Organismal Systems;Human Diseases;Human Diseases;Organismal Systems	Endocrine system;Immune system;Infectious disease: parasitic;Endocrine and metabolic disease;Digestive system	ko04926//Relaxin signaling pathway;ko04611//Platelet activation;ko05146//Amoebiasis;ko04933//AGE-RAGE signaling pathway in diabetic complications;ko04974//Protein digestion and absorption	K19720;K19720;K19720;K19720;K19720	GO:0005576//extracellular region;GO:0005581//collagen trimer;GO:0005586//collagen type III trimer;GO:0005586//collagen type III trimer;GO:0005586//collagen type III trimer;GO:0005615//extracellular space;GO:0005615//extracellular space;GO:0005615//extracellular space;GO:0031012//extracellular matrix;GO:0031012//extracellular matrix	GO:0002020//protease binding;GO:0005178//integrin binding;GO:0005201//extracellular matrix structural constituent;GO:0005201//extracellular matrix structural constituent;GO:0030020//extracellular matrix structural constituent conferring tensile strength;GO:0046332//SMAD binding;GO:0046872//metal ion binding;GO:0048407//platelet-derived growth factor binding	GO:0001568//blood vessel development;GO:0007160//cell-matrix adhesion;GO:0007179//transforming growth factor beta receptor signaling pathway;GO:0007229//integrin-mediated signaling pathway;GO:0007507//heart development;GO:0009314//response to radiation;GO:0018149//peptide cross-linking;GO:0021987//cerebral cortex development;GO:0030198//extracellular matrix organization;GO:0030199//collagen fibri…	--
ncbi_121021	319	361	356	204	177	130	114	105	2.143	2.548	2.510	1.545	1.168	0.891	0.893	0.742	2.1865	0.9235	-1.24343948209877	3.65805798441577e-11	2.45388501934176e-09	Cspg4	chondroitin sulfate proteoglycan 4	-	-	-	-	GO:0005886//plasma membrane;GO:0005886//plasma membrane;GO:0016020//membrane;GO:0016021//integral component of membrane;GO:0042995//cell projection	GO:0005515//protein binding;GO:0005518//collagen binding;GO:0019901//protein kinase binding	GO:0000187//activation of MAPK activity;GO:0001525//angiogenesis;GO:0006954//inflammatory response;GO:0007165//signal transduction;GO:0007169//transmembrane receptor protein tyrosine kinase signaling pathway;GO:0007275//multicellular organism development;GO:0008283//cell proliferation;GO:0008347//glial cell migration;GO:0010977//negative regulation of neuron projection development;GO:0016322//neu…	--
ncbi_18032	2732	2759	2689	2286	2182	1935	1668	1967	27.673	29.264	28.489	26.001	21.664	20.120	19.765	20.814	27.85675	20.59075	-0.436030571133797	4.53906841306707e-11	3.03250363287631e-09	NFIX	nuclear factor I/X, transcript variant 3	-	-	-	-	GO:0005634//nucleus;GO:0005654//nucleoplasm	GO:0000977//RNA polymerase II regulatory region sequence-specific DNA binding;GO:0000981//RNA polymerase II transcription factor activity, sequence-specific DNA binding;GO:0001228//transcriptional activator activity, RNA polymerase II transcription regulatory region sequence-specific binding;GO:0003677//DNA binding;GO:0003700//transcription factor activity, sequence-specific DNA binding;GO:000551…	GO:0000122//negative regulation of transcription from RNA polymerase II promoter;GO:0000122//negative regulation of transcription from RNA polymerase II promoter;GO:0000122//negative regulation of transcription from RNA polymerase II promoter;GO:0006260//DNA replication;GO:0006355//regulation of transcription, DNA-templated;GO:0021549//cerebellum development;GO:0021680//cerebellar Purkinje cell l…	CTF/NFI
ncbi_19128	608	646	611	464	779	800	763	770	10.373	11.618	11.127	8.836	13.276	14.258	15.455	14.134	10.4885	14.28075	0.445263381775039	4.63799347353029e-11	3.08604950354131e-09	Pros1	protein S (alpha)	Organismal Systems	Immune system	ko04610//Complement and coagulation cascades	K03908	GO:0005576//extracellular region;GO:0005615//extracellular space;GO:0005615//extracellular space;GO:0005615//extracellular space;GO:0032991//macromolecular complex	GO:0005509//calcium ion binding;GO:0044877//macromolecular complex binding	GO:0007596//blood coagulation;GO:0007599//hemostasis;GO:0030195//negative regulation of blood coagulation;GO:0042730//fibrinolysis;GO:0050766//positive regulation of phagocytosis;GO:0050819//negative regulation of coagulation	--
ncbi_319263	1277	1339	1340	1057	1653	1497	1278	1491	13.206	14.533	14.552	12.343	16.796	15.796	15.427	16.218	13.6585	16.05925	0.233605464530633	4.83832634138401e-11	3.20636667018735e-09	Pcmtd1	protein-L-isoaspartate (D-aspartate) O-methyltransferase domain containing 1	-	-	-	-	GO:0005737//cytoplasm;GO:0016020//membrane	GO:0004719//protein-L-isoaspartate (D-aspartate) O-methyltransferase activity	GO:0006464//cellular protein modification process	--
ncbi_21930	94	100	100	82	162	160	154	151	3.175	3.550	3.545	3.123	5.373	5.515	6.069	5.363	3.34825	5.58	0.736857870063794	4.89195369165317e-11	3.22888590049477e-09	Tnfaip6	tumor necrosis factor alpha induced protein 6	-	-	-	-	GO:0005615//extracellular space;GO:0005615//extracellular space	GO:0005540//hyaluronic acid binding	GO:0007155//cell adhesion;GO:0030335//positive regulation of cell migration;GO:0050728//negative regulation of inflammatory response;GO:0050728//negative regulation of inflammatory response	--
ncbi_17215	6566	6292	6205	4528	4311	3833	3571	4098	117.676	118.636	116.479	91.799	76.390	71.424	75.717	78.511	111.1475	75.5105	-0.557726323411246	5.26789053894575e-11	3.46311124030293e-09	Mcm3	minichromosome maintenance complex component 3	Cellular Processes;Genetic Information Processing	Cell growth and death;Replication and repair	ko04110//Cell cycle;ko03030//DNA replication	K02541;K02541	GO:0005634//nucleus;GO:0005634//nucleus;GO:0005634//nucleus;GO:0005654//nucleoplasm;GO:0005737//cytoplasm;GO:0005813//centrosome;GO:0042555//MCM complex;GO:0042555//MCM complex;GO:0048471//perinuclear region of cytoplasm	GO:0000166//nucleotide binding;GO:0003677//DNA binding;GO:0003688//DNA replication origin binding;GO:0003697//single-stranded DNA binding;GO:0004386//helicase activity;GO:0005524//ATP binding;GO:0016787//hydrolase activity	GO:0000727//double-strand break repair via break-induced replication;GO:0006260//DNA replication;GO:0006267//pre-replicative complex assembly involved in nuclear cell cycle DNA replication;GO:0006270//DNA replication initiation;GO:0006271//DNA strand elongation involved in DNA replication;GO:0007049//cell cycle;GO:1902975//mitotic DNA replication initiation	--
ncbi_66222	15	22	9	25	55	77	89	85	0.423	0.652	0.266	0.795	1.512	2.215	2.901	2.520	0.534	2.287	2.09854471872412	5.33634545865784e-11	3.49413695669488e-09	Serpinb1a	serine (or cysteine) peptidase inhibitor, clade B, member 1a	Human Diseases	Infectious disease: parasitic	ko05146//Amoebiasis	K13963	GO:0005576//extracellular region;GO:0005576//extracellular region;GO:0005615//extracellular space;GO:0005737//cytoplasm	GO:0004867//serine-type endopeptidase inhibitor activity;GO:0005515//protein binding;GO:0030414//peptidase inhibitor activity	GO:0006954//inflammatory response;GO:0010466//negative regulation of peptidase activity;GO:0010951//negative regulation of endopeptidase activity;GO:0010951//negative regulation of endopeptidase activity;GO:0019725//cellular homeostasis;GO:0042176//regulation of protein catabolic process;GO:0044342//type B pancreatic cell proliferation;GO:0044342//type B pancreatic cell proliferation;GO:0045088//…	--
ncbi_53867	553	535	569	755	1195	1157	1032	1124	4.893	4.974	5.287	7.532	10.382	10.447	10.653	10.458	5.6715	10.485	0.886524606275565	5.48070589695908e-11	3.57442069113185e-09	COL5A3	collagen, type V, alpha 3, transcript variant 2	Organismal Systems	Digestive system	ko04974//Protein digestion and absorption	K19721	GO:0005588//collagen type V trimer;GO:0005588//collagen type V trimer;GO:0005588//collagen type V trimer;GO:0005615//extracellular space;GO:0031012//extracellular matrix	GO:0005198//structural molecule activity;GO:0005201//extracellular matrix structural constituent;GO:0008201//heparin binding;GO:0008201//heparin binding;GO:0030020//extracellular matrix structural constituent conferring tensile strength;GO:0043394//proteoglycan binding	GO:0007155//cell adhesion;GO:0007160//cell-matrix adhesion;GO:0030198//extracellular matrix organization;GO:0030198//extracellular matrix organization;GO:0030199//collagen fibril organization	--
ncbi_20289	274	288	243	170	108	113	89	131	13.007	14.372	12.095	9.101	5.048	5.476	4.943	6.551	12.14375	5.5045	-1.14153056783135	5.75833876479843e-11	3.74064417389179e-09	Scx	scleraxis	-	-	-	-	GO:0005634//nucleus;GO:0005634//nucleus;GO:0005667//transcription factor complex;GO:0005667//transcription factor complex	GO:0000980//RNA polymerase II distal enhancer sequence-specific DNA binding;GO:0001228//transcriptional activator activity, RNA polymerase II transcription regulatory region sequence-specific binding;GO:0003677//DNA binding;GO:0005515//protein binding;GO:0043425//bHLH transcription factor binding;GO:0043425//bHLH transcription factor binding;GO:0043565//sequence-specific DNA binding;GO:0046982//p…	GO:0001707//mesoderm formation;GO:0001894//tissue homeostasis;GO:0001958//endochondral ossification;GO:0002062//chondrocyte differentiation;GO:0003179//heart valve morphogenesis;GO:0003188//heart valve formation;GO:0006351//transcription, DNA-templated;GO:0006351//transcription, DNA-templated;GO:0007275//multicellular organism development;GO:0008284//positive regulation of cell proliferation;GO:0…	bHLH
ncbi_243819	1724	1498	1522	1211	1184	1007	847	954	24.579	22.444	22.776	19.468	16.575	14.650	14.088	14.302	22.31675	14.90375	-0.58245156263595	5.82172318558807e-11	3.76692994311574e-09	Ppp6r1	protein phosphatase 6, regulatory subunit 1	-	-	-	-	GO:0005737//cytoplasm;GO:0005829//cytosol	GO:0017048//Rho GTPase binding;GO:0019903//protein phosphatase binding	GO:0043666//regulation of phosphoprotein phosphatase activity	--
ncbi_18536	4030	4080	4115	3746	5217	4966	4184	4477	25.807	27.431	27.677	27.024	32.803	32.448	31.218	30.176	26.98475	31.66125	0.230573893294977	5.97349334058188e-11	3.84997502166522e-09	Pcm1	pericentriolar material 1	-	-	-	-	GO:0000242//pericentriolar material;GO:0005737//cytoplasm;GO:0005813//centrosome;GO:0005813//centrosome;GO:0005813//centrosome;GO:0005813//centrosome;GO:0005813//centrosome;GO:0005814//centriole;GO:0005814//centriole;GO:0005829//cytosol;GO:0005856//cytoskeleton;GO:0031965//nuclear membrane;GO:0032991//macromolecular complex;GO:0034451//centriolar satellite;GO:0034451//centriolar satellite;GO:0034…	GO:0005515//protein binding	GO:0001764//neuron migration;GO:0007098//centrosome cycle;GO:0007098//centrosome cycle;GO:0022027//interkinetic nuclear migration;GO:0030030//cell projection organization;GO:0031122//cytoplasmic microtubule organization;GO:0033365//protein localization to organelle;GO:0034453//microtubule anchoring;GO:0034454//microtubule anchoring at centrosome;GO:0034454//microtubule anchoring at centrosome;GO:…	--
ncbi_20411	276	285	241	238	368	396	335	380	2.675	2.964	2.446	2.627	3.526	3.953	3.790	3.932	2.678	3.80025	0.504938368919388	6.16048902314608e-11	3.93975001654466e-09	Sorbs1	sorbin and SH3 domain containing 1, transcript variant 3	Organismal Systems;Organismal Systems;Cellular Processes	Endocrine system;Endocrine system;Cellular community - eukaryotes	ko04910//Insulin signaling pathway;ko03320//PPAR signaling pathway;ko04520//Adherens junction	K06086;K06086;K06086	GO:0001725//stress fiber;GO:0005634//nucleus;GO:0005634//nucleus;GO:0005737//cytoplasm;GO:0005813//centrosome;GO:0005829//cytosol;GO:0005856//cytoskeleton;GO:0005886//plasma membrane;GO:0005899//insulin receptor complex;GO:0005899//insulin receptor complex;GO:0005913//cell-cell adherens junction;GO:0005924//cell-substrate adherens junction;GO:0005925//focal adhesion;GO:0016020//membrane;GO:001636…	GO:0005070//SH3/SH2 adaptor activity;GO:0005158//insulin receptor binding;GO:0005158//insulin receptor binding;GO:0005158//insulin receptor binding;GO:0005515//protein binding;GO:0008134//transcription factor binding;GO:0019901//protein kinase binding;GO:0031625//ubiquitin protein ligase binding	GO:0007015//actin filament organization;GO:0008286//insulin receptor signaling pathway;GO:0008286//insulin receptor signaling pathway;GO:0032869//cellular response to insulin stimulus;GO:0032869//cellular response to insulin stimulus;GO:0043149//stress fiber assembly;GO:0045725//positive regulation of glycogen biosynthetic process;GO:0046326//positive regulation of glucose import;GO:0046326//posi…	--
ncbi_20393	2522	2520	2274	2435	3335	3271	2874	3207	55.417	58.157	52.457	60.337	71.961	73.418	73.664	74.093	56.592	73.284	0.372900126863489	6.16072865379968e-11	3.93975001654466e-09	Sgk1	serum/glucocorticoid regulated kinase 1, transcript variant 1	Environmental Information Processing;Environmental Information Processing;Environmental Information Processing;Organismal Systems	Signal transduction;Signal transduction;Signal transduction;Excretory system	ko04151//PI3K-Akt signaling pathway;ko04150//mTOR signaling pathway;ko04068//FoxO signaling pathway;ko04960//Aldosterone-regulated sodium reabsorption	K13302;K13302;K13302;K13302	GO:0005634//nucleus;GO:0005634//nucleus;GO:0005737//cytoplasm;GO:0005737//cytoplasm;GO:0005739//mitochondrion;GO:0005783//endoplasmic reticulum;GO:0005829//cytosol;GO:0005886//plasma membrane;GO:0016020//membrane;GO:0016607//nuclear speck;GO:0043005//neuron projection;GO:0048471//perinuclear region of cytoplasm	GO:0000166//nucleotide binding;GO:0004672//protein kinase activity;GO:0004674//protein serine/threonine kinase activity;GO:0004674//protein serine/threonine kinase activity;GO:0004712//protein serine/threonine/tyrosine kinase activity;GO:0005515//protein binding;GO:0005524//ATP binding;GO:0015459//potassium channel regulator activity;GO:0016301//kinase activity;GO:0016740//transferase activity;GO…	GO:0006468//protein phosphorylation;GO:0006883//cellular sodium ion homeostasis;GO:0006915//apoptotic process;GO:0006974//cellular response to DNA damage stimulus;GO:0007019//microtubule depolymerization;GO:0007616//long-term memory;GO:0008542//visual learning;GO:0010765//positive regulation of sodium ion transport;GO:0016310//phosphorylation;GO:0018105//peptidyl-serine phosphorylation;GO:0018105…	--
ncbi_210297	1690	1723	1691	1534	2108	2267	1952	1982	18.801	20.178	19.791	19.290	23.037	25.727	25.373	23.144	19.515	24.32025	0.317574596263945	6.28736055890236e-11	4.00514615447908e-09	Lrch2	leucine-rich repeats and calponin homology (CH) domain containing 2, transcript variant 1	-	-	-	-	-	GO:0003674//molecular_function	-	--
ncbi_214444	1806	1586	1754	1315	1235	1111	1017	1095	8.259	7.632	8.429	6.797	5.545	5.179	5.424	5.278	7.77925	5.3565	-0.538340436576872	6.9055993012205e-11	4.38198936353509e-09	Cdk5rap2	CDK5 regulatory subunit associated protein 2, transcript variant 2	-	-	-	-	GO:0000242//pericentriolar material;GO:0000922//spindle pole;GO:0005737//cytoplasm;GO:0005794//Golgi apparatus;GO:0005813//centrosome;GO:0005813//centrosome;GO:0005815//microtubule organizing center;GO:0005856//cytoskeleton;GO:0005874//microtubule;GO:0008274//gamma-tubulin ring complex;GO:0030054//cell junction;GO:0035371//microtubule plus-end;GO:0048471//perinuclear region of cytoplasm;GO:009743…	GO:0005515//protein binding;GO:0005516//calmodulin binding;GO:0008017//microtubule binding;GO:0015631//tubulin binding;GO:0019901//protein kinase binding;GO:0043015//gamma-tubulin binding;GO:0044212//transcription regulatory region DNA binding;GO:0044877//macromolecular complex binding	GO:0000132//establishment of mitotic spindle orientation;GO:0000226//microtubule cytoskeleton organization;GO:0001578//microtubule bundle formation;GO:0007059//chromosome segregation;GO:0007098//centrosome cycle;GO:0007099//centriole replication;GO:0007420//brain development;GO:0022008//neurogenesis;GO:0031023//microtubule organizing center organization;GO:0031116//positive regulation of microtub…	--
ncbi_71994	8242	8045	8219	6953	9298	8822	7449	8228	222.519	228.252	232.904	211.670	246.487	243.034	234.627	233.582	223.83625	239.4325	0.0971752956901531	6.98158521552576e-11	4.41316742373715e-09	Cnn3	calponin 3, acidic	-	-	-	-	GO:0005829//cytosol;GO:0014069//postsynaptic density;GO:0015629//actin cytoskeleton;GO:0030425//dendrite;GO:0043025//neuronal cell body;GO:0043197//dendritic spine	GO:0003779//actin binding;GO:0005515//protein binding;GO:0005516//calmodulin binding;GO:0008017//microtubule binding	GO:0031032//actomyosin structure organization;GO:0032780//negative regulation of ATPase activity	--
ncbi_77980	1736	1703	1737	1330	1304	1095	1025	1133	14.928	15.387	15.625	12.873	11.053	9.600	10.250	10.281	14.70325	10.296	-0.51405112432536	7.24240481329491e-11	4.56049513818015e-09	Sbf1	SET binding factor 1, transcript variant 2	-	-	-	-	GO:0005737//cytoplasm;GO:0016604//nuclear body	GO:0001691//pseudophosphatase activity;GO:0005085//guanyl-nucleotide exchange factor activity;GO:0017112//Rab guanyl-nucleotide exchange factor activity;GO:0019208//phosphatase regulator activity	GO:0001558//regulation of cell growth;GO:0007283//spermatogenesis;GO:0043087//regulation of GTPase activity	--
ncbi_228980	507	465	505	404	321	305	270	303	6.162	5.941	6.444	5.539	3.834	3.787	3.826	3.875	6.0215	3.8305	-0.65259019646916	7.27691449214523e-11	4.56473624726744e-09	TAF4	TATA-box binding protein associated factor 4	Human Diseases;Human Diseases;Genetic Information Processing	Infectious disease: viral;Neurodegenerative disease;Transcription	ko05168//Herpes simplex virus 1 infection;ko05016//Huntington disease;ko03022//Basal transcription factors	K03129;K03129;K03129	GO:0000790//nuclear chromatin;GO:0005634//nucleus;GO:0005654//nucleoplasm;GO:0005669//transcription factor TFIID complex;GO:0005669//transcription factor TFIID complex;GO:0005829//cytosol;GO:0032991//macromolecular complex;GO:0033276//transcription factor TFTC complex;GO:0071339//MLL1 complex	GO:0003677//DNA binding;GO:0003677//DNA binding;GO:0003677//DNA binding;GO:0003700//transcription factor activity, sequence-specific DNA binding;GO:0005515//protein binding;GO:0008134//transcription factor binding;GO:0017162//aryl hydrocarbon receptor binding	GO:0001541//ovarian follicle development;GO:0006352//DNA-templated transcription, initiation;GO:0006357//regulation of transcription from RNA polymerase II promoter;GO:0006357//regulation of transcription from RNA polymerase II promoter;GO:0006366//transcription from RNA polymerase II promoter;GO:0006367//transcription initiation from RNA polymerase II promoter;GO:0045893//positive regulation of …	--
ncbi_56381	958	934	1030	738	600	614	551	572	4.183	4.282	4.726	3.611	2.579	2.740	2.807	2.613	4.2005	2.68475	-0.645773314269241	7.51873691209413e-11	4.69849586122688e-09	Spen	spen family transcription repressor, transcript variant 2	-	-	-	-	GO:0005634//nucleus;GO:0005634//nucleus;GO:0005654//nucleoplasm;GO:0017053//transcriptional repressor complex	GO:0001085//RNA polymerase II transcription factor binding;GO:0003676//nucleic acid binding;GO:0003677//DNA binding;GO:0003697//single-stranded DNA binding;GO:0003700//transcription factor activity, sequence-specific DNA binding;GO:0003714//transcription corepressor activity;GO:0003714//transcription corepressor activity;GO:0003723//RNA binding;GO:0005515//protein binding	GO:0000122//negative regulation of transcription from RNA polymerase II promoter;GO:0007219//Notch signaling pathway;GO:0045892//negative regulation of transcription, DNA-templated;GO:0045892//negative regulation of transcription, DNA-templated;GO:0045893//positive regulation of transcription, DNA-templated;GO:0050769//positive regulation of neurogenesis	--
ncbi_18148	33840	32904	33163	30303	41850	39217	32117	35836	1308.504	1336.848	1347.388	1318.936	1587.968	1544.378	1445.739	1454.759	1327.919	1508.211	0.183671128693392	7.8305568446583e-11	4.87481824780148e-09	Npm1	nucleophosmin 1, transcript variant 2	-	-	-	-	GO:0001652//granular component;GO:0005634//nucleus;GO:0005634//nucleus;GO:0005654//nucleoplasm;GO:0005654//nucleoplasm;GO:0005654//nucleoplasm;GO:0005730//nucleolus;GO:0005730//nucleolus;GO:0005730//nucleolus;GO:0005737//cytoplasm;GO:0005737//cytoplasm;GO:0005737//cytoplasm;GO:0005813//centrosome;GO:0005813//centrosome;GO:0005813//centrosome;GO:0005829//cytosol;GO:0005856//cytoskeleton;GO:0015934…	GO:0001047//core promoter binding;GO:0002039//p53 binding;GO:0003676//nucleic acid binding;GO:0003677//DNA binding;GO:0003682//chromatin binding;GO:0003713//transcription coactivator activity;GO:0003723//RNA binding;GO:0003723//RNA binding;GO:0003723//RNA binding;GO:0004860//protein kinase inhibitor activity;GO:0005515//protein binding;GO:0005524//ATP binding;GO:0005547//phosphatidylinositol-3,4,…	GO:0000055//ribosomal large subunit export from nucleus;GO:0000055//ribosomal large subunit export from nucleus;GO:0000056//ribosomal small subunit export from nucleus;GO:0000056//ribosomal small subunit export from nucleus;GO:0000448//cleavage in ITS2 between 5.8S rRNA and LSU-rRNA of tricistronic rRNA transcript (SSU-rRNA, 5.8S rRNA, LSU-rRNA);GO:0001558//regulation of cell growth;GO:0006281//D…	--
ncbi_57261	2812	2558	2756	2041	1796	1567	1599	1735	27.343	26.014	27.880	22.416	17.241	15.620	18.063	17.845	25.91325	17.19225	-0.591931600572755	8.00849592754464e-11	4.96677851204514e-09	Brd4	bromodomain containing 4, transcript variant 3	-	-	-	-	GO:0000790//nuclear chromatin;GO:0000794//condensed nuclear chromosome;GO:0000794//condensed nuclear chromosome;GO:0005634//nucleus;GO:0005694//chromosome;GO:0005730//nucleolus;GO:0008024//positive transcription elongation factor complex b	GO:0003677//DNA binding;GO:0003682//chromatin binding;GO:0005515//protein binding;GO:0008353//RNA polymerase II carboxy-terminal domain kinase activity;GO:0008353//RNA polymerase II carboxy-terminal domain kinase activity;GO:0008353//RNA polymerase II carboxy-terminal domain kinase activity;GO:0034211//GTP-dependent protein kinase activity	GO:0000083//regulation of transcription involved in G1/S transition of mitotic cell cycle;GO:0001833//inner cell mass cell proliferation;GO:0006325//chromatin organization;GO:0006468//protein phosphorylation;GO:0007059//chromosome segregation;GO:0010971//positive regulation of G2/M transition of mitotic cell cycle;GO:0032968//positive regulation of transcription elongation from RNA polymerase II …	--
ncbi_17313	353	298	310	187	138	138	131	130	30.939	27.447	28.518	18.481	11.876	12.342	13.395	11.981	26.34625	12.3985	-1.08743203962591	8.07523971882638e-11	4.98934454056058e-09	Mgp	matrix Gla protein	-	-	-	-	GO:0005576//extracellular region;GO:0005615//extracellular space;GO:0005783//endoplasmic reticulum;GO:0031012//extracellular matrix;GO:0032991//macromolecular complex	GO:0005509//calcium ion binding;GO:0048306//calcium-dependent protein binding	GO:0001503//ossification;GO:0007275//multicellular organism development;GO:0030154//cell differentiation;GO:0030324//lung development;GO:0030500//regulation of bone mineralization;GO:0048754//branching morphogenesis of an epithelial tube;GO:0051216//cartilage development;GO:0065003//macromolecular complex assembly	--
ncbi_216963	1216	1157	1295	872	761	620	641	717	17.564	17.573	19.654	14.202	10.793	9.138	10.801	10.890	17.24825	10.4055	-0.729103703683962	8.37919966786808e-11	5.15775829743116e-09	Git1	GIT ArfGAP 1, transcript variant 1	Cellular Processes;Cellular Processes	Transport and catabolism;Cell motility	ko04144//Endocytosis;ko04810//Regulation of actin cytoskeleton	K05737;K05737	GO:0005737//cytoplasm;GO:0005768//endosome;GO:0005829//cytosol;GO:0005925//focal adhesion;GO:0043005//neuron projection;GO:0044305//calyx of Held;GO:0045202//synapse;GO:0098794//postsynapse	GO:0005096//GTPase activator activity;GO:0005515//protein binding;GO:0031267//small GTPase binding;GO:0042803//protein homodimerization activity;GO:0044877//macromolecular complex binding;GO:0046872//metal ion binding	GO:0001771//immunological synapse formation;GO:0008277//regulation of G-protein coupled receptor protein signaling pathway;GO:0032013//negative regulation of ARF protein signal transduction;GO:0032465//regulation of cytokinesis;GO:0048013//ephrin receptor signaling pathway;GO:0060996//dendritic spine development;GO:0071364//cellular response to epidermal growth factor stimulus;GO:2000300//regulat…	--
ncbi_56190	253	266	287	175	142	119	100	125	7.637	8.490	9.095	5.932	4.244	3.696	3.511	4.000	7.7885	3.86275	-1.01171719571827	8.53656874172721e-11	5.23501892799577e-09	Rbm38	RNA binding motif protein 38	-	-	-	-	GO:0005634//nucleus;GO:0005634//nucleus;GO:0005737//cytoplasm;GO:0005829//cytosol;GO:0005829//cytosol;GO:1990904//ribonucleoprotein complex	GO:0003676//nucleic acid binding;GO:0003723//RNA binding;GO:0003729//mRNA binding;GO:0003729//mRNA binding;GO:0003729//mRNA binding;GO:0003730//mRNA 3'-UTR binding;GO:0003730//mRNA 3'-UTR binding	GO:0006397//mRNA processing;GO:0006977//DNA damage response, signal transduction by p53 class mediator resulting in cell cycle arrest;GO:0006978//DNA damage response, signal transduction by p53 class mediator resulting in transcription of p21 class mediator;GO:0007049//cell cycle;GO:0008285//negative regulation of cell proliferation;GO:0008380//RNA splicing;GO:0010830//regulation of myotube diffe…	--
ncbi_76007	2259	2176	2191	2067	2972	2828	2267	2489	18.949	19.105	19.312	19.588	24.531	24.255	22.042	21.921	19.2385	23.18725	0.269335408487417	8.67295824750597e-11	5.29888731590188e-09	Zmym2	zinc finger, MYM-type 2, transcript variant 1	-	-	-	-	GO:0005634//nucleus;GO:0016605//PML body	GO:0000981//RNA polymerase II transcription factor activity, sequence-specific DNA binding;GO:0005515//protein binding;GO:0008270//zinc ion binding;GO:0031624//ubiquitin conjugating enzyme binding;GO:0046872//metal ion binding	GO:0006357//regulation of transcription from RNA polymerase II promoter;GO:0022604//regulation of cell morphogenesis	--
ncbi_21877	1830	1691	1576	1338	989	916	988	1050	72.114	70.168	65.219	59.560	41.076	36.932	45.351	43.536	66.76525	41.72375	-0.678228575041758	8.82463585523752e-11	5.37158852891958e-09	Tk1	thymidine kinase 1, transcript variant 2	Metabolism;Metabolism;Metabolism	Global and overview maps;Nucleotide metabolism;Xenobiotics biodegradation and metabolism	ko01100//Metabolic pathways;ko00240//Pyrimidine metabolism;ko00983//Drug metabolism - other enzymes	K00857;K00857;K00857	GO:0005737//cytoplasm	GO:0000166//nucleotide binding;GO:0004797//thymidine kinase activity;GO:0004797//thymidine kinase activity;GO:0005524//ATP binding;GO:0008270//zinc ion binding;GO:0016301//kinase activity;GO:0016740//transferase activity;GO:0042802//identical protein binding;GO:0046872//metal ion binding	GO:0006259//DNA metabolic process;GO:0016310//phosphorylation;GO:0046104//thymidine metabolic process;GO:0046104//thymidine metabolic process;GO:0051289//protein homotetramerization;GO:0071897//DNA biosynthetic process	--
ncbi_329575	385	359	317	376	573	542	457	523	4.734	4.639	4.091	5.219	6.930	6.802	6.564	6.763	4.67075	6.76475	0.534382391006573	9.14393333552952e-11	5.54540754130729e-09	Znf431	predicted gene 14325	-	-	-	-	GO:0005634//nucleus	-	-	zf-C2H2
ncbi_66365	389	399	374	383	568	573	510	493	13.316	14.221	13.325	14.654	18.914	19.805	20.461	17.917	13.879	19.27425	0.4737710994475	9.26471133776629e-11	5.59799745721283e-09	Ccdc90b	coiled-coil domain containing 90B, transcript variant 2	-	-	-	-	GO:0005739//mitochondrion;GO:0005739//mitochondrion;GO:0005739//mitochondrion;GO:0016020//membrane;GO:0016021//integral component of membrane	GO:0003674//molecular_function	GO:0008150//biological_process	--
ncbi_20832	1588	1558	1466	1326	1810	1752	1518	1678	106.182	109.447	102.888	99.881	118.773	119.484	118.392	117.811	104.5995	118.615	0.181410508671582	9.44589108353014e-11	5.6865648336197e-09	Ssr4	signal sequence receptor, delta, transcript variant 1	Genetic Information Processing	Folding, sorting and degradation	ko04141//Protein processing in endoplasmic reticulum	K04571	GO:0005783//endoplasmic reticulum;GO:0005784//Sec61 translocon complex;GO:0016020//membrane;GO:0016021//integral component of membrane	GO:0003674//molecular_function	GO:0008150//biological_process	--
ncbi_360013	1965	1845	1943	1268	1231	1079	956	1079	14.812	14.727	15.312	10.860	9.274	8.406	8.460	8.847	13.92775	8.74675	-0.671143247922089	1.03003745121321e-10	6.17834507689384e-09	Myo18a	myosin XVIIIA, transcript variant 3	-	-	-	-	GO:0005737//cytoplasm;GO:0005794//Golgi apparatus;GO:0005802//trans-Golgi network;GO:0005856//cytoskeleton;GO:0005903//brush border;GO:0016459//myosin complex;GO:0042641//actomyosin;GO:0045335//phagocytic vesicle	GO:0000166//nucleotide binding;GO:0003774//motor activity;GO:0005524//ATP binding;GO:0043531//ADP binding;GO:0051015//actin filament binding	GO:0007030//Golgi organization;GO:0016477//cell migration;GO:0031032//actomyosin structure organization;GO:0043030//regulation of macrophage activation;GO:0043030//regulation of macrophage activation;GO:0043066//negative regulation of apoptotic process;GO:0048194//Golgi vesicle budding;GO:0050714//positive regulation of protein secretion;GO:0071346//cellular response to interferon-gamma;GO:009016…	--
ncbi_20115	23196	22194	21975	20482	26400	26100	23081	25379	1305.284	1312.444	1297.910	1299.622	1458.701	1498.645	1515.277	1501.680	1303.815	1493.57575	0.196031230754834	1.05920038333698e-10	6.33016665459756e-09	RPS7	ribosomal protein S7	Genetic Information Processing	Translation	ko03010//Ribosome	K02993	GO:0005634//nucleus;GO:0005730//nucleolus;GO:0005737//cytoplasm;GO:0005813//centrosome;GO:0005840//ribosome;GO:0005856//cytoskeleton;GO:0022627//cytosolic small ribosomal subunit;GO:0022627//cytosolic small ribosomal subunit;GO:0032040//small-subunit processome;GO:0032991//macromolecular complex;GO:0045202//synapse;GO:0045202//synapse;GO:1990904//ribonucleoprotein complex	GO:0003730//mRNA 3'-UTR binding;GO:0003735//structural constituent of ribosome;GO:0008266//poly(U) RNA binding;GO:0019901//protein kinase binding;GO:0048027//mRNA 5'-UTR binding	GO:0001843//neural tube closure;GO:0006364//rRNA processing;GO:0006364//rRNA processing;GO:0006412//translation;GO:0010628//positive regulation of gene expression;GO:0030154//cell differentiation;GO:0042274//ribosomal small subunit biogenesis;GO:0042274//ribosomal small subunit biogenesis;GO:0050821//protein stabilization;GO:1902255//positive regulation of intrinsic apoptotic signaling pathway by…	--
ncbi_18187	1196	1184	1145	785	756	678	583	653	10.278	10.699	10.293	7.653	6.311	5.849	5.809	5.943	9.73075	5.978	-0.702888108358423	1.08658790921636e-10	6.47031604636627e-09	Nrp2	neuropilin 2, transcript variant 1	-	-	-	-	GO:0005886//plasma membrane;GO:0016020//membrane;GO:0016021//integral component of membrane;GO:0030424//axon	GO:0005021//vascular endothelial growth factor-activated receptor activity;GO:0005515//protein binding;GO:0008201//heparin binding;GO:0017154//semaphorin receptor activity;GO:0042802//identical protein binding;GO:0046872//metal ion binding	GO:0001525//angiogenesis;GO:0001755//neural crest cell migration;GO:0001764//neuron migration;GO:0003148//outflow tract septum morphogenesis;GO:0007275//multicellular organism development;GO:0007399//nervous system development;GO:0007411//axon guidance;GO:0007507//heart development;GO:0021612//facial nerve structural organization;GO:0021649//vestibulocochlear nerve structural organization;GO:0021…	--
ncbi_66194	575	482	580	443	340	318	297	321	22.986	20.251	24.332	19.971	13.360	12.974	13.859	13.495	21.885	13.422	-0.705342721746135	1.10720710221777e-10	6.56929556857365e-09	Pycr3	pyrroline-5-carboxylate reductase-like	Metabolism;Metabolism;Metabolism	Global and overview maps;Global and overview maps;Amino acid metabolism	ko01100//Metabolic pathways;ko01230//Biosynthesis of amino acids;ko00330//Arginine and proline metabolism	K00286;K00286;K00286	GO:0005737//cytoplasm;GO:0005829//cytosol	GO:0004126//cytidine deaminase activity;GO:0004735//pyrroline-5-carboxylate reductase activity;GO:0004735//pyrroline-5-carboxylate reductase activity;GO:0005515//protein binding;GO:0016491//oxidoreductase activity;GO:0042802//identical protein binding	GO:0006561//proline biosynthetic process;GO:0008652//cellular amino acid biosynthetic process;GO:0009972//cytidine deamination;GO:0055114//oxidation-reduction process;GO:0055129//L-proline biosynthetic process;GO:0055129//L-proline biosynthetic process	--
ncbi_245866	695	681	630	606	938	843	684	793	16.611	17.031	15.799	16.431	22.044	20.654	19.093	20.037	16.468	20.457	0.312929236938891	1.12125686254014e-10	6.62872537260692e-09	Ift52	intraflagellar transport 52, transcript variant 1	-	-	-	-	GO:0005813//centrosome;GO:0005814//centriole;GO:0005814//centriole;GO:0005929//cilium;GO:0005929//cilium;GO:0030992//intraciliary transport particle B;GO:0030992//intraciliary transport particle B;GO:0032391//photoreceptor connecting cilium;GO:0036064//ciliary basal body;GO:0042995//cell projection;GO:0044292//dendrite terminus;GO:0097542//ciliary tip;GO:0097546//ciliary base	GO:0005515//protein binding	GO:0001841//neural tube formation;GO:0001947//heart looping;GO:0007224//smoothened signaling pathway;GO:0007368//determination of left/right symmetry;GO:0009953//dorsal/ventral pattern formation;GO:0030030//cell projection organization;GO:0035720//intraciliary anterograde transport;GO:0042073//intraciliary transport;GO:0042073//intraciliary transport;GO:0042733//embryonic digit morphogenesis;GO:0…	--
ncbi_52585	1193	1176	1150	1217	1857	1639	1361	1545	43.822	45.415	44.357	50.429	66.999	61.466	58.372	59.704	46.00575	61.63525	0.421941496203853	1.16255021955446e-10	6.84461756642062e-09	Dhrs1	dehydrogenase/reductase (SDR family) member 1	-	-	-	-	GO:0005739//mitochondrion;GO:0005743//mitochondrial inner membrane;GO:0005783//endoplasmic reticulum	GO:0003674//molecular_function;GO:0016491//oxidoreductase activity	GO:0008150//biological_process;GO:0055114//oxidation-reduction process	--
ncbi_20102	53421	50794	49233	48746	67927	62074	52825	57966	2971.809	2969.318	2874.529	3057.772	3710.333	3523.767	3428.418	3390.904	2968.357	3513.3555	0.243184950267511	1.16610460517054e-10	6.84461756642062e-09	RPS4X	ribosomal protein S4, X-linked	Genetic Information Processing	Translation	ko03010//Ribosome	K02987	GO:0005737//cytoplasm;GO:0005840//ribosome;GO:0005844//polysome;GO:0015935//small ribosomal subunit;GO:0022627//cytosolic small ribosomal subunit;GO:0045202//synapse;GO:0045202//synapse	GO:0003723//RNA binding;GO:0003735//structural constituent of ribosome;GO:0003735//structural constituent of ribosome;GO:0019843//rRNA binding	GO:0006412//translation;GO:0006412//translation;GO:0007275//multicellular organism development	--
ncbi_13345	539	449	438	341	278	268	230	211	21.833	19.113	18.622	15.575	11.057	11.077	10.869	8.987	18.78575	10.4975	-0.839592926938036	1.1976062638656e-10	7.00450496321391e-09	TWIST2	twist basic helix-loop-helix transcription factor 2	Human Diseases	Cancer: overview	ko05205//Proteoglycans in cancer	K09069	GO:0005634//nucleus;GO:0005667//transcription factor complex;GO:0005730//nucleolus;GO:0005737//cytoplasm	GO:0003677//DNA binding;GO:0003682//chromatin binding;GO:0003700//transcription factor activity, sequence-specific DNA binding;GO:0005515//protein binding;GO:0008134//transcription factor binding;GO:0019904//protein domain specific binding;GO:0046983//protein dimerization activity	GO:0000122//negative regulation of transcription from RNA polymerase II promoter;GO:0000122//negative regulation of transcription from RNA polymerase II promoter;GO:0001649//osteoblast differentiation;GO:0006357//regulation of transcription from RNA polymerase II promoter;GO:0007275//multicellular organism development;GO:0008285//negative regulation of cell proliferation;GO:0010838//positive regu…	bHLH
ncbi_21813	6279	6221	6236	6352	8560	8662	7318	8107	71.958	74.845	74.924	82.053	96.271	101.241	97.809	97.656	75.945	98.24425	0.371417987397396	1.25741511471849e-10	7.32823312425477e-09	Tgfbr2	transforming growth factor, beta receptor II, transcript variant 1	Human Diseases;Environmental Information Processing;Environmental Information Processing;Human Diseases;Cellular Processes;Human Diseases;Cellular Processes;Human Diseases;Environmental Information Processing;Human Diseases;Environmental Information Processing;Organismal Systems;Organismal Systems;Organismal Systems;Human Diseases;Human Diseases;Human Diseases;Environmental Information Processing…	Cancer: overview;Signal transduction;Signaling molecules and interaction;Infectious disease: viral;Transport and catabolism;Cancer: overview;Cell growth and death;Cancer: specific types;Signal transduction;Cancer: specific types;Signal transduction;Endocrine system;Development and regeneration;Immune system;Infectious disease: parasitic;Endocrine and metabolic disease;Cancer: specific types;Signa…	ko05200//Pathways in cancer;ko04010//MAPK signaling pathway;ko04060//Cytokine-cytokine receptor interaction;ko05166//Human T-cell leukemia virus 1 infection;ko04144//Endocytosis;ko05202//Transcriptional misregulation in cancer;ko04218//Cellular senescence;ko05225//Hepatocellular carcinoma;ko04390//Hippo signaling pathway;ko05226//Gastric cancer;ko04068//FoxO signaling pathway;ko04926//Relaxin sig…	K04388;K04388;K04388;K04388;K04388;K04388;K04388;K04388;K04388;K04388;K04388;K04388;K04388;K04388;K04388;K04388;K04388;K04388;K04388;K04388;K04388	GO:0005737//cytoplasm;GO:0005829//cytosol;GO:0005886//plasma membrane;GO:0005887//integral component of plasma membrane;GO:0005887//integral component of plasma membrane;GO:0005901//caveola;GO:0009897//external side of plasma membrane;GO:0009897//external side of plasma membrane;GO:0009986//cell surface;GO:0016020//membrane;GO:0016021//integral component of membrane;GO:0043235//receptor complex;G…	GO:0000166//nucleotide binding;GO:0004672//protein kinase activity;GO:0004674//protein serine/threonine kinase activity;GO:0004675//transmembrane receptor protein serine/threonine kinase activity;GO:0005024//transforming growth factor beta-activated receptor activity;GO:0005024//transforming growth factor beta-activated receptor activity;GO:0005024//transforming growth factor beta-activated recep…	GO:0001569//patterning of blood vessels;GO:0001570//vasculogenesis;GO:0001701//in utero embryonic development;GO:0001947//heart looping;GO:0002053//positive regulation of mesenchymal cell proliferation;GO:0002088//lens development in camera-type eye;GO:0002651//positive regulation of tolerance induction to self antigen;GO:0002663//positive regulation of B cell tolerance induction;GO:0002666//posi…	--
ncbi_20926	1693	1778	1721	1312	1285	1115	937	1107	14.902	16.399	15.927	13.105	11.117	10.063	9.674	10.343	15.08325	10.29925	-0.550408037787958	1.28270452602376e-10	7.44920455307439e-09	Supt6h	SPT6, histone chaperone and transcription elongation factor	-	-	-	-	GO:0005634//nucleus;GO:0008023//transcription elongation factor complex;GO:0035327//transcriptionally active chromatin	GO:0003676//nucleic acid binding;GO:0003677//DNA binding;GO:0005515//protein binding;GO:0031491//nucleosome binding;GO:0042393//histone binding;GO:0042393//histone binding	GO:0001825//blastocyst formation;GO:0006139//nucleobase-containing compound metabolic process;GO:0006368//transcription elongation from RNA polymerase II promoter;GO:0006397//mRNA processing;GO:0008380//RNA splicing;GO:0010793//regulation of mRNA export from nucleus;GO:0032968//positive regulation of transcription elongation from RNA polymerase II promoter;GO:0032968//positive regulation of trans…	--
ncbi_55949	11879	11191	10550	10388	14558	13571	11117	12620	332.325	329.007	309.785	327.694	399.904	387.402	362.841	371.239	324.70275	380.3465	0.228194725964531	1.34884061695745e-10	7.8057026548224e-09	Eef1b	eukaryotic translation elongation factor 1 beta 2	-	-	-	-	GO:0005737//cytoplasm;GO:0005783//endoplasmic reticulum;GO:0005829//cytosol;GO:0005853//eukaryotic translation elongation factor 1 complex	GO:0003746//translation elongation factor activity;GO:0003746//translation elongation factor activity;GO:0005085//guanyl-nucleotide exchange factor activity;GO:0005515//protein binding	GO:0006414//translational elongation;GO:0045471//response to ethanol	--
ncbi_54403	758	808	678	969	1491	1469	1268	1417	5.456	6.103	5.114	7.867	10.564	10.772	10.658	10.751	6.135	10.68625	0.800620424867238	1.41868220632032e-10	8.18106738978051e-09	Slc4a4	solute carrier family 4 (anion exchanger), member 4, transcript variant 2	Organismal Systems;Organismal Systems;Organismal Systems	Digestive system;Digestive system;Excretory system	ko04972//Pancreatic secretion;ko04976//Bile secretion;ko04964//Proximal tubule bicarbonate reclamation	K13575;K13575;K13575	GO:0005886//plasma membrane;GO:0005887//integral component of plasma membrane;GO:0005887//integral component of plasma membrane;GO:0016020//membrane;GO:0016021//integral component of membrane;GO:0016323//basolateral plasma membrane	GO:0005452//inorganic anion exchanger activity;GO:0005515//protein binding;GO:0008509//anion transmembrane transporter activity;GO:0008510//sodium:bicarbonate symporter activity;GO:0008510//sodium:bicarbonate symporter activity;GO:0008510//sodium:bicarbonate symporter activity;GO:0015293//symporter activity;GO:0042802//identical protein binding	GO:0006811//ion transport;GO:0006814//sodium ion transport;GO:0006814//sodium ion transport;GO:0006820//anion transport;GO:0006885//regulation of pH;GO:0015701//bicarbonate transport;GO:0015701//bicarbonate transport;GO:0015701//bicarbonate transport;GO:0051453//regulation of intracellular pH	--
ncbi_237886	1254	1147	1307	739	704	603	506	579	6.236	5.994	6.823	4.141	3.438	3.116	2.936	3.030	5.7985	3.13	-0.889517084040475	1.429763280572e-10	8.21613969097931e-09	Slfn9	schlafen 9	-	-	-	-	GO:0005634//nucleus;GO:0005737//cytoplasm	GO:0000049//tRNA binding;GO:0000166//nucleotide binding;GO:0004518//nuclease activity;GO:0004519//endonuclease activity;GO:0004521//endoribonuclease activity;GO:0005524//ATP binding;GO:0008270//zinc ion binding;GO:0016787//hydrolase activity;GO:0046872//metal ion binding	GO:0051607//defense response to virus	--
ncbi_229593	779	741	757	666	983	910	750	932	14.886	14.980	15.165	14.345	18.504	17.745	16.680	18.688	14.844	17.90425	0.270422180008657	1.44339934203612e-10	8.26559867120686e-09	Golph3l	golgi phosphoprotein 3-like, transcript variant 2	-	-	-	-	GO:0005794//Golgi apparatus;GO:0005802//trans-Golgi network;GO:0005829//cytosol;GO:0016020//membrane;GO:0031985//Golgi cisterna	GO:0008289//lipid binding;GO:0070273//phosphatidylinositol-4-phosphate binding;GO:0070273//phosphatidylinositol-4-phosphate binding	GO:0006890//retrograde vesicle-mediated transport, Golgi to ER;GO:0007030//Golgi organization;GO:0007030//Golgi organization;GO:0043001//Golgi to plasma membrane protein transport;GO:0048194//Golgi vesicle budding;GO:0050714//positive regulation of protein secretion	--
ncbi_14087	589	560	569	326	286	201	217	259	6.786	6.754	6.821	4.180	3.220	2.327	2.800	3.106	6.13525	2.86325	-1.09946848981993	1.49741661278274e-10	8.52956308231258e-09	Fanca	Fanconi anemia, complementation group A	Genetic Information Processing	Replication and repair	ko03460//Fanconi anemia pathway	K10888	GO:0005634//nucleus;GO:0005737//cytoplasm;GO:0043240//Fanconi anaemia nuclear complex	-	GO:0006281//DNA repair;GO:0006974//cellular response to DNA damage stimulus;GO:0007140//male meiosis;GO:0008584//male gonad development;GO:0008585//female gonad development;GO:0036297//interstrand cross-link repair;GO:0042127//regulation of cell proliferation;GO:0045589//regulation of regulatory T cell differentiation;GO:0050727//regulation of inflammatory response;GO:0051090//regulation of seque…	--
ncbi_68041	1164	1064	1121	800	762	689	598	689	30.606	29.403	30.935	23.720	19.674	18.483	18.344	19.049	28.666	18.8875	-0.601908852265878	1.49987449393875e-10	8.52956308231258e-09	Mid1ip1	Mid1 interacting protein 1 (gastrulation specific G12-like (zebrafish)), transcript variant 1	-	-	-	-	GO:0005634//nucleus;GO:0005737//cytoplasm;GO:0005829//cytosol;GO:0005829//cytosol;GO:0005856//cytoskeleton;GO:0005874//microtubule;GO:0015630//microtubule cytoskeleton	GO:0005515//protein binding;GO:0008022//protein C-terminus binding;GO:0042802//identical protein binding	GO:0006629//lipid metabolic process;GO:0007026//negative regulation of microtubule depolymerization;GO:0045723//positive regulation of fatty acid biosynthetic process;GO:0046890//regulation of lipid biosynthetic process;GO:0046890//regulation of lipid biosynthetic process;GO:0051258//protein polymerization;GO:0051351//positive regulation of ligase activity	--
ncbi_104776	219	220	225	224	329	397	357	337	3.484	3.638	3.800	3.988	5.102	6.445	6.634	5.690	3.7275	5.96775	0.678978747207295	1.51506738467972e-10	8.58625257490039e-09	Aldh6a1	aldehyde dehydrogenase family 6, subfamily A1, transcript variant 2	Metabolism;Metabolism;Metabolism;Metabolism;Metabolism;Metabolism	Global and overview maps;Global and overview maps;Carbohydrate metabolism;Amino acid metabolism;Metabolism of other amino acids;Carbohydrate metabolism	ko01100//Metabolic pathways;ko01200//Carbon metabolism;ko00562//Inositol phosphate metabolism;ko00280//Valine, leucine and isoleucine degradation;ko00410//beta-Alanine metabolism;ko00640//Propanoate metabolism	K00140;K00140;K00140;K00140;K00140;K00140	GO:0005654//nucleoplasm;GO:0005739//mitochondrion;GO:0005739//mitochondrion;GO:0005739//mitochondrion	GO:0004491//methylmalonate-semialdehyde dehydrogenase (acylating) activity;GO:0004491//methylmalonate-semialdehyde dehydrogenase (acylating) activity;GO:0016491//oxidoreductase activity;GO:0016620//oxidoreductase activity, acting on the aldehyde or oxo group of donors, NAD or NADP as acceptor;GO:0016790//thiolester hydrolase activity;GO:0018478//malonate-semialdehyde dehydrogenase (acetylating) a…	GO:0006210//thymine catabolic process;GO:0006210//thymine catabolic process;GO:0006573//valine metabolic process;GO:0006573//valine metabolic process;GO:0006574//valine catabolic process;GO:0006574//valine catabolic process;GO:0019484//beta-alanine catabolic process;GO:0019859//thymine metabolic process;GO:0050873//brown fat cell differentiation	--
ncbi_12317	22778	22049	21528	19064	25110	24483	20047	22629	633.955	644.889	628.883	598.287	686.214	695.302	650.935	662.245	626.5035	673.674	0.104728051270543	1.58101271828325e-10	8.92919038659287e-09	Calr	calreticulin	Human Diseases;Human Diseases;Cellular Processes;Genetic Information Processing;Human Diseases;Organismal Systems	Infectious disease: viral;Infectious disease: viral;Transport and catabolism;Folding, sorting and degradation;Infectious disease: parasitic;Immune system	ko05166//Human T-cell leukemia virus 1 infection;ko05163//Human cytomegalovirus infection;ko04145//Phagosome;ko04141//Protein processing in endoplasmic reticulum;ko05142//Chagas disease;ko04612//Antigen processing and presentation	K08057;K08057;K08057;K08057;K08057;K08057	GO:0001669//acrosomal vesicle;GO:0005615//extracellular space;GO:0005615//extracellular space;GO:0005634//nucleus;GO:0005635//nuclear envelope;GO:0005737//cytoplasm;GO:0005783//endoplasmic reticulum;GO:0005783//endoplasmic reticulum;GO:0005783//endoplasmic reticulum;GO:0005788//endoplasmic reticulum lumen;GO:0005788//endoplasmic reticulum lumen;GO:0005790//smooth endoplasmic reticulum;GO:0005794/…	GO:0003729//mRNA binding;GO:0003729//mRNA binding;GO:0005178//integrin binding;GO:0005506//iron ion binding;GO:0005509//calcium ion binding;GO:0005509//calcium ion binding;GO:0005515//protein binding;GO:0030246//carbohydrate binding;GO:0031625//ubiquitin protein ligase binding;GO:0042277//peptide binding;GO:0042562//hormone binding;GO:0046872//metal ion binding;GO:0050681//androgen receptor bindi…	GO:0000122//negative regulation of transcription from RNA polymerase II promoter;GO:0002502//peptide antigen assembly with MHC class I protein complex;GO:0006457//protein folding;GO:0006611//protein export from nucleus;GO:0008284//positive regulation of cell proliferation;GO:0010595//positive regulation of endothelial cell migration;GO:0010628//positive regulation of gene expression;GO:0017148//n…	--
ncbi_108961	797	812	812	599	577	455	411	477	12.275	13.259	13.382	10.547	8.769	7.323	7.555	7.869	12.36575	7.879	-0.650265303800383	1.5930681645667e-10	8.96646413858005e-09	E2f8	E2F transcription factor 8, transcript variant 2	-	-	-	-	GO:0005634//nucleus;GO:0005634//nucleus;GO:0005634//nucleus;GO:0005667//transcription factor complex;GO:0005730//nucleolus;GO:0005829//cytosol;GO:0090575//RNA polymerase II transcription factor complex	GO:0000978//RNA polymerase II core promoter proximal region sequence-specific DNA binding;GO:0000981//RNA polymerase II transcription factor activity, sequence-specific DNA binding;GO:0000987//core promoter proximal region sequence-specific DNA binding;GO:0001227//transcriptional repressor activity, RNA polymerase II transcription regulatory region sequence-specific binding;GO:0003677//DNA bindin…	GO:0000122//negative regulation of transcription from RNA polymerase II promoter;GO:0000122//negative regulation of transcription from RNA polymerase II promoter;GO:0000122//negative regulation of transcription from RNA polymerase II promoter;GO:0001890//placenta development;GO:0002040//sprouting angiogenesis;GO:0002040//sprouting angiogenesis;GO:0006355//regulation of transcription, DNA-template…	E2F
ncbi_12915	1136	974	964	678	602	580	505	549	23.941	21.571	21.324	16.112	12.457	12.472	12.416	12.166	20.737	12.37775	-0.744458107597829	1.63132812328017e-10	9.15047020686335e-09	Atf6b	activating transcription factor 6 beta	Environmental Information Processing;Human Diseases;Human Diseases;Human Diseases;Environmental Information Processing;Genetic Information Processing;Human Diseases;Organismal Systems;Human Diseases;Organismal Systems;Organismal Systems;Organismal Systems;Environmental Information Processing;Organismal Systems;Organismal Systems;Organismal Systems;Organismal Systems;Organismal Systems;Organismal …	Signal transduction;Infectious disease: viral;Cancer: overview;Substance dependence;Signal transduction;Folding, sorting and degradation;Endocrine and metabolic disease;Circulatory system;Infectious disease: viral;Nervous system;Endocrine system;Endocrine system;Signal transduction;Endocrine system;Endocrine system;Aging;Endocrine system;Endocrine system;Endocrine system;Substance dependence;Subs…	ko04151//PI3K-Akt signaling pathway;ko05163//Human cytomegalovirus infection;ko05203//Viral carcinogenesis;ko05034//Alcoholism;ko04022//cGMP-PKG signaling pathway;ko04141//Protein processing in endoplasmic reticulum;ko04934//Cushing syndrome;ko04261//Adrenergic signaling in cardiomyocytes;ko05161//Hepatitis B;ko04728//Dopaminergic synapse;ko04915//Estrogen signaling pathway;ko04926//Relaxin signa…	K09049;K09049;K09049;K09049;K09049;K09049;K09049;K09049;K09049;K09049;K09049;K09049;K09049;K09049;K09049;K09049;K09049;K09049;K09049;K09049;K09049	GO:0005615//extracellular space;GO:0005634//nucleus;GO:0005634//nucleus;GO:0005730//nucleolus;GO:0005783//endoplasmic reticulum;GO:0005789//endoplasmic reticulum membrane;GO:0012505//endomembrane system;GO:0016020//membrane;GO:0016021//integral component of membrane;GO:0030176//integral component of endoplasmic reticulum membrane;GO:0032993//protein-DNA complex;GO:0090575//RNA polymerase II trans…	GO:0000980//RNA polymerase II distal enhancer sequence-specific DNA binding;GO:0003677//DNA binding;GO:0003700//transcription factor activity, sequence-specific DNA binding;GO:0005515//protein binding;GO:0035497//cAMP response element binding;GO:0044212//transcription regulatory region DNA binding	GO:0006355//regulation of transcription, DNA-templated;GO:0006357//regulation of transcription from RNA polymerase II promoter;GO:0006986//response to unfolded protein;GO:0030968//endoplasmic reticulum unfolded protein response;GO:0045944//positive regulation of transcription from RNA polymerase II promoter;GO:1903892//negative regulation of ATF6-mediated unfolded protein response;GO:1990440//pos…	TF_bZIP
ncbi_226551	501	520	527	588	861	852	718	805	4.641	4.880	5.021	6.053	7.768	7.910	7.683	7.783	5.14875	7.786	0.596660123591664	1.64068552406941e-10	9.17165530206828e-09	Suco	SUN domain containing ossification factor, transcript variant 2	-	-	-	-	GO:0005737//cytoplasm;GO:0005783//endoplasmic reticulum;GO:0005791//rough endoplasmic reticulum;GO:0016020//membrane;GO:0016020//membrane;GO:0016021//integral component of membrane	GO:0003674//molecular_function	GO:0001503//ossification;GO:0007275//multicellular organism development;GO:0032967//positive regulation of collagen biosynthetic process;GO:0034975//protein folding in endoplasmic reticulum;GO:0045669//positive regulation of osteoblast differentiation;GO:0046850//regulation of bone remodeling;GO:0046850//regulation of bone remodeling	--
ncbi_105988	1163	1152	1056	720	630	608	539	614	9.473	9.854	9.012	6.598	5.039	5.041	5.120	5.235	8.73425	5.10875	-0.773713487651075	1.65396781555979e-10	9.21456306736448e-09	Espl1	extra spindle pole bodies 1, separase, transcript variant 1	Cellular Processes;Cellular Processes	Cell growth and death;Cell growth and death	ko04110//Cell cycle;ko04114//Oocyte meiosis	K02365;K02365	GO:0005634//nucleus;GO:0005737//cytoplasm;GO:0005813//centrosome;GO:0005813//centrosome;GO:0072686//mitotic spindle	GO:0004197//cysteine-type endopeptidase activity;GO:0008233//peptidase activity;GO:0008234//cysteine-type peptidase activity;GO:0016787//hydrolase activity	GO:0000070//mitotic sister chromatid segregation;GO:0000070//mitotic sister chromatid segregation;GO:0000212//meiotic spindle organization;GO:0000278//mitotic cell cycle;GO:0006508//proteolysis;GO:0007059//chromosome segregation;GO:0007127//meiosis I;GO:0045143//homologous chromosome segregation;GO:0051307//meiotic chromosome separation	--
ncbi_100039123	512	497	531	449	684	633	561	592	16.375	16.524	17.452	16.725	22.503	21.662	22.249	20.976	16.769	21.8475	0.381671544189034	1.67949128583813e-10	9.32514840633437e-09	Zfp120	predicted gene 14295	-	-	-	-	GO:0005634//nucleus	GO:0003677//DNA binding	GO:0008150//biological_process	zf-C2H2
ncbi_67788	6415	6231	6408	5146	7008	6729	5842	6475	219.197	223.730	229.785	198.238	235.130	234.599	232.880	232.657	217.7375	233.8165	0.102786843662989	1.86553341048194e-10	1.03144998597361e-08	Sfr1	SWI5 dependent recombination repair 1	-	-	-	-	GO:0005634//nucleus;GO:0005634//nucleus;GO:0032798//Swi5-Sfr1 complex;GO:0032798//Swi5-Sfr1 complex;GO:0032798//Swi5-Sfr1 complex	GO:0030374//ligand-dependent nuclear receptor transcription coactivator activity;GO:0030374//ligand-dependent nuclear receptor transcription coactivator activity	GO:0000724//double-strand break repair via homologous recombination;GO:0000724//double-strand break repair via homologous recombination;GO:0000724//double-strand break repair via homologous recombination;GO:0006281//DNA repair;GO:0006974//cellular response to DNA damage stimulus;GO:0045893//positive regulation of transcription, DNA-templated;GO:0045893//positive regulation of transcription, DNA-t…	--
ncbi_108156	1692	1607	1617	1206	1220	1015	855	1009	27.477	27.448	27.586	22.094	19.476	16.823	16.213	17.233	26.15125	17.43625	-0.584790113066553	1.87022875460989e-10	1.03144998597361e-08	Mthfd1	methylenetetrahydrofolate dehydrogenase (NADP+ dependent), methenyltetrahydrofolate cyclohydrolase, formyltetrahydrofolate synthase	Metabolism;Metabolism	Global and overview maps;Metabolism of cofactors and vitamins	ko01100//Metabolic pathways;ko00670//One carbon pool by folate	K00288;K00288	GO:0005737//cytoplasm;GO:0005739//mitochondrion;GO:0005829//cytosol	GO:0000166//nucleotide binding;GO:0003824//catalytic activity;GO:0004329//formate-tetrahydrofolate ligase activity;GO:0004329//formate-tetrahydrofolate ligase activity;GO:0004329//formate-tetrahydrofolate ligase activity;GO:0004477//methenyltetrahydrofolate cyclohydrolase activity;GO:0004477//methenyltetrahydrofolate cyclohydrolase activity;GO:0004486//methylenetetrahydrofolate dehydrogenase [NAD…	GO:0000105//histidine biosynthetic process;GO:0001780//neutrophil homeostasis;GO:0001843//neural tube closure;GO:0006164//purine nucleotide biosynthetic process;GO:0006555//methionine metabolic process;GO:0006730//one-carbon metabolic process;GO:0007507//heart development;GO:0008152//metabolic process;GO:0008652//cellular amino acid biosynthetic process;GO:0009069//serine family amino acid metabo…	--
ncbi_216558	1873	1811	1794	2269	3349	3247	2812	3133	36.398	36.963	36.582	49.433	63.458	63.988	63.158	63.527	39.844	63.53275	0.673137978167923	1.89065588158409e-10	1.03922840848945e-08	Ugp2	UDP-glucose pyrophosphorylase 2, transcript variant 2	Metabolism;Metabolism;Metabolism;Metabolism;Metabolism	Global and overview maps;Carbohydrate metabolism;Carbohydrate metabolism;Carbohydrate metabolism;Carbohydrate metabolism	ko01100//Metabolic pathways;ko00520//Amino sugar and nucleotide sugar metabolism;ko00040//Pentose and glucuronate interconversions;ko00500//Starch and sucrose metabolism;ko00052//Galactose metabolism	K00963;K00963;K00963;K00963;K00963	GO:0005737//cytoplasm;GO:0005737//cytoplasm	GO:0003983//UTP:glucose-1-phosphate uridylyltransferase activity;GO:0003983//UTP:glucose-1-phosphate uridylyltransferase activity;GO:0005536//glucose binding;GO:0016740//transferase activity;GO:0016779//nucleotidyltransferase activity;GO:0032557//pyrimidine ribonucleotide binding;GO:0042802//identical protein binding;GO:0046872//metal ion binding;GO:0070569//uridylyltransferase activity	GO:0005977//glycogen metabolic process;GO:0006011//UDP-glucose metabolic process;GO:0006011//UDP-glucose metabolic process;GO:0019255//glucose 1-phosphate metabolic process	--
ncbi_20104	23423	21515	21653	20924	28970	26876	22303	25041	908.647	877.096	881.646	915.272	1103.498	1063.858	1009.395	1021.445	895.66525	1049.549	0.228737984169071	1.9031334057712e-10	1.04259991746166e-08	RPS6	ribosomal protein S6	Environmental Information Processing;Organismal Systems;Human Diseases;Environmental Information Processing;Organismal Systems;Environmental Information Processing;Genetic Information Processing;Environmental Information Processing;Human Diseases	Signal transduction;Environmental adaptation;Cancer: overview;Signal transduction;Endocrine system;Signal transduction;Translation;Signal transduction;Drug resistance: antineoplastic	ko04151//PI3K-Akt signaling pathway;ko04714//Thermogenesis;ko05205//Proteoglycans in cancer;ko04150//mTOR signaling pathway;ko04910//Insulin signaling pathway;ko04371//Apelin signaling pathway;ko03010//Ribosome;ko04066//HIF-1 signaling pathway;ko01521//EGFR tyrosine kinase inhibitor resistance	K02991;K02991;K02991;K02991;K02991;K02991;K02991;K02991;K02991	GO:0005634//nucleus;GO:0005730//nucleolus;GO:0005737//cytoplasm;GO:0005783//endoplasmic reticulum;GO:0005829//cytosol;GO:0005840//ribosome;GO:0005844//polysome;GO:0015935//small ribosomal subunit;GO:0022627//cytosolic small ribosomal subunit;GO:0022627//cytosolic small ribosomal subunit;GO:0030425//dendrite;GO:0030425//dendrite;GO:0036464//cytoplasmic ribonucleoprotein granule;GO:0044297//cell bo…	GO:0003729//mRNA binding;GO:0003735//structural constituent of ribosome;GO:0005515//protein binding;GO:0019901//protein kinase binding	GO:0000082//G1/S transition of mitotic cell cycle;GO:0000278//mitotic cell cycle;GO:0001890//placenta development;GO:0002309//T cell proliferation involved in immune response;GO:0002309//T cell proliferation involved in immune response;GO:0006364//rRNA processing;GO:0006364//rRNA processing;GO:0006924//activation-induced cell death of T cells;GO:0007093//mitotic cell cycle checkpoint;GO:0007369//…	--
ncbi_67579	694	658	621	566	869	752	676	777	4.956	4.928	4.648	4.538	6.091	5.472	5.629	5.831	4.7675	5.75575	0.271770991692888	1.94056353020226e-10	1.0595734757101e-08	Cpeb4	cytoplasmic polyadenylation element binding protein 4, transcript variant 2	Cellular Processes;Organismal Systems	Cell growth and death;Endocrine system	ko04114//Oocyte meiosis;ko04914//Progesterone-mediated oocyte maturation	K02602;K02602	GO:0005634//nucleus;GO:0005634//nucleus;GO:0005634//nucleus;GO:0005737//cytoplasm;GO:0005737//cytoplasm;GO:0005737//cytoplasm;GO:0005783//endoplasmic reticulum;GO:0005886//plasma membrane;GO:0014069//postsynaptic density;GO:0016020//membrane;GO:0030054//cell junction;GO:0030425//dendrite;GO:0030425//dendrite;GO:0042995//cell projection;GO:0043005//neuron projection;GO:0045202//synapse;GO:0045202/…	GO:0000900//translation repressor activity, nucleic acid binding;GO:0003676//nucleic acid binding;GO:0003723//RNA binding;GO:0003730//mRNA 3'-UTR binding;GO:0008135//translation factor activity, RNA binding;GO:0043022//ribosome binding;GO:0045182//translation regulator activity;GO:0046872//metal ion binding	GO:0002931//response to ischemia;GO:0006417//regulation of translation;GO:0035235//ionotropic glutamate receptor signaling pathway;GO:0036294//cellular response to decreased oxygen levels;GO:0042149//cellular response to glucose starvation;GO:0043524//negative regulation of neuron apoptotic process;GO:0071230//cellular response to amino acid stimulus;GO:0071230//cellular response to amino acid st…	--
ncbi_12453	8820	8661	8749	8961	12163	11902	10113	11469	169.787	175.295	177.659	194.729	230.862	236.040	228.358	233.554	179.3675	232.2035	0.372471209305532	1.94782032707517e-10	1.0600141415722e-08	Ccni	cyclin I	-	-	-	-	GO:0000307//cyclin-dependent protein kinase holoenzyme complex;GO:0005634//nucleus;GO:0005737//cytoplasm	GO:0004672//protein kinase activity;GO:0016538//cyclin-dependent protein serine/threonine kinase regulator activity;GO:0016538//cyclin-dependent protein serine/threonine kinase regulator activity;GO:0019901//protein kinase binding	GO:0000079//regulation of cyclin-dependent protein serine/threonine kinase activity;GO:0044772//mitotic cell cycle phase transition;GO:0051726//regulation of cell cycle	--
ncbi_22142	8567	8058	8107	7738	10287	9647	8353	9285	291.188	287.840	289.206	296.581	343.337	334.587	331.231	331.839	291.20375	335.2485	0.203201943024856	1.96792068553767e-10	1.06546719236618e-08	TUBA1A	tubulin, alpha 1A	Cellular Processes;Cellular Processes;Cellular Processes;Cellular Processes	Transport and catabolism;Cellular community - eukaryotes;Cell growth and death;Cellular community - eukaryotes	ko04145//Phagosome;ko04530//Tight junction;ko04210//Apoptosis;ko04540//Gap junction	K07374;K07374;K07374;K07374	GO:0005737//cytoplasm;GO:0005856//cytoskeleton;GO:0005874//microtubule;GO:0005874//microtubule;GO:0005881//cytoplasmic microtubule;GO:0015630//microtubule cytoskeleton;GO:0031594//neuromuscular junction;GO:0031594//neuromuscular junction;GO:0036464//cytoplasmic ribonucleoprotein granule;GO:0043209//myelin sheath;GO:0043209//myelin sheath;GO:0045121//membrane raft;GO:0055037//recycling endosome	GO:0000166//nucleotide binding;GO:0003924//GTPase activity;GO:0005200//structural constituent of cytoskeleton;GO:0005515//protein binding;GO:0005525//GTP binding;GO:0019904//protein domain specific binding	GO:0000226//microtubule cytoskeleton organization;GO:0000278//mitotic cell cycle;GO:0007017//microtubule-based process;GO:0050807//regulation of synapse organization;GO:0050807//regulation of synapse organization	--
ncbi_381801	795	803	742	515	490	399	353	328	13.182	13.941	12.855	9.641	7.917	6.714	6.794	5.693	12.40475	6.7795	-0.871641878956128	1.97179009007494e-10	1.06546719236618e-08	TATDN2	TatD DNase domain containing 2, transcript variant 2	-	-	-	-	GO:0005634//nucleus;GO:0005634//nucleus;GO:0005829//cytosol;GO:0016607//nuclear speck	-	-	--
ncbi_21411	1039	1138	1044	739	691	614	557	563	7.465	8.628	7.831	5.980	4.828	4.451	4.624	4.284	7.476	4.54675	-0.717430888439313	1.9772892830647e-10	1.06546719236618e-08	Tcf20	transcription factor 20, transcript variant 1	-	-	-	-	GO:0005634//nucleus;GO:0005634//nucleus;GO:0005654//nucleoplasm;GO:0016604//nuclear body	GO:0000978//RNA polymerase II core promoter proximal region sequence-specific DNA binding;GO:0003677//DNA binding;GO:0003700//transcription factor activity, sequence-specific DNA binding;GO:0003700//transcription factor activity, sequence-specific DNA binding;GO:0005515//protein binding;GO:0044212//transcription regulatory region DNA binding;GO:0044212//transcription regulatory region DNA binding…	GO:0045944//positive regulation of transcription from RNA polymerase II promoter;GO:0045944//positive regulation of transcription from RNA polymerase II promoter	--
ncbi_108154	1073	1045	1013	980	1372	1291	1125	1180	10.413	10.713	10.292	10.694	13.242	12.956	12.935	12.162	10.528	12.82375	0.284586811241836	2.05365993763363e-10	1.10300330310486e-08	ADAMTS6	a disintegrin-like and metallopeptidase (reprolysin type) with thrombospondin type 1 motif, 6, transcript variant 1	-	-	-	-	GO:0005575//cellular_component	GO:0003674//molecular_function	GO:0003279//cardiac septum development;GO:0007507//heart development;GO:0035904//aorta development;GO:0060976//coronary vasculature development	--
ncbi_15452	3198	3220	3025	3015	4227	4021	3258	3704	128.198	135.648	127.278	136.284	166.382	164.476	152.370	156.130	131.852	159.8395	0.277704520380652	2.08057897049599e-10	1.11382134788604e-08	Hprt1	hypoxanthine guanine phosphoribosyl transferase	Metabolism;Metabolism;Metabolism	Global and overview maps;Nucleotide metabolism;Xenobiotics biodegradation and metabolism	ko01100//Metabolic pathways;ko00230//Purine metabolism;ko00983//Drug metabolism - other enzymes	K00760;K00760;K00760	GO:0005737//cytoplasm;GO:0005737//cytoplasm;GO:0005829//cytosol	GO:0000166//nucleotide binding;GO:0000287//magnesium ion binding;GO:0000287//magnesium ion binding;GO:0004422//hypoxanthine phosphoribosyltransferase activity;GO:0004422//hypoxanthine phosphoribosyltransferase activity;GO:0004422//hypoxanthine phosphoribosyltransferase activity;GO:0004422//hypoxanthine phosphoribosyltransferase activity;GO:0016740//transferase activity;GO:0016757//transferase act…	GO:0001913//T cell mediated cytotoxicity;GO:0001975//response to amphetamine;GO:0006164//purine nucleotide biosynthetic process;GO:0006166//purine ribonucleoside salvage;GO:0006166//purine ribonucleoside salvage;GO:0006166//purine ribonucleoside salvage;GO:0006166//purine ribonucleoside salvage;GO:0006168//adenine salvage;GO:0006168//adenine salvage;GO:0006178//guanine salvage;GO:0006178//guanine…	--
ncbi_17118	2649	2579	2518	2705	3700	3718	3100	3467	34.221	35.012	34.143	39.404	46.934	49.011	46.722	47.096	35.695	47.44075	0.410404815935025	2.10674661015891e-10	1.12416819928447e-08	Marcks	myristoylated alanine rich protein kinase C substrate	Human Diseases;Organismal Systems	Cancer: overview;Immune system	ko05206//MicroRNAs in cancer;ko04666//Fc gamma R-mediated phagocytosis	K12561;K12561	GO:0005737//cytoplasm;GO:0005813//centrosome;GO:0005856//cytoskeleton;GO:0005938//cell cortex;GO:0016020//membrane;GO:0032432//actin filament bundle;GO:0042585//germinal vesicle	GO:0003779//actin binding;GO:0005080//protein kinase C binding;GO:0005516//calmodulin binding;GO:0042802//identical protein binding;GO:0051015//actin filament binding	GO:0051017//actin filament bundle assembly;GO:0051260//protein homooligomerization;GO:0051764//actin crosslink formation	--
ncbi_110956	4030	3610	3833	3022	3031	2451	2288	2415	67.237	62.541	67.417	57.896	49.594	42.237	45.031	42.335	63.77275	44.79925	-0.509465514421654	2.17184893207441e-10	1.15333697002752e-08	env	DNA segment, Chr 17, human D6S56E 5	-	-	-	-	-	-	-	--
ncbi_56200	2923	2698	2682	2044	2008	1890	1497	1616	33.331	32.334	32.100	26.278	22.486	21.996	19.913	19.379	31.01075	20.9435	-0.566265857927036	2.17544545609085e-10	1.15333697002752e-08	Ddx21	DExD box helicase 21	-	-	-	-	GO:0005634//nucleus;GO:0005634//nucleus;GO:0005730//nucleolus;GO:0005730//nucleolus;GO:0005737//cytoplasm;GO:0005739//mitochondrion;GO:0005829//cytosol	GO:0000166//nucleotide binding;GO:0003676//nucleic acid binding;GO:0003723//RNA binding;GO:0003724//RNA helicase activity;GO:0003725//double-stranded RNA binding;GO:0004004//ATP-dependent RNA helicase activity;GO:0004386//helicase activity;GO:0005515//protein binding;GO:0005524//ATP binding;GO:0016787//hydrolase activity;GO:0019843//rRNA binding;GO:0030515//snoRNA binding;GO:0035198//miRNA bindin…	GO:0002376//immune system process;GO:0002735//positive regulation of myeloid dendritic cell cytokine production;GO:0006364//rRNA processing;GO:0006366//transcription from RNA polymerase II promoter;GO:0009615//response to virus;GO:0043123//positive regulation of I-kappaB kinase/NF-kappaB signaling;GO:0043330//response to exogenous dsRNA;GO:0045087//innate immune response;GO:0051607//defense respo…	--
ncbi_76901	479	484	459	278	247	236	173	191	4.221	4.518	4.298	2.798	2.182	2.157	1.805	1.798	3.95875	1.9855	-0.995542601391084	2.21656451100176e-10	1.17135812663389e-08	Jade2	jade family PHD finger 2, transcript variant 1	-	-	-	-	GO:0000123//histone acetyltransferase complex;GO:0005654//nucleoplasm	GO:0005515//protein binding;GO:0016740//transferase activity;GO:0046872//metal ion binding;GO:0061630//ubiquitin protein ligase activity	GO:0000209//protein polyubiquitination;GO:0000209//protein polyubiquitination;GO:0043966//histone H3 acetylation;GO:0043981//histone H4-K5 acetylation;GO:0043982//histone H4-K8 acetylation;GO:0043983//histone H4-K12 acetylation;GO:0050767//regulation of neurogenesis;GO:0050769//positive regulation of neurogenesis;GO:0050769//positive regulation of neurogenesis;GO:0051865//protein autoubiquitinati…	--
ncbi_75540	704	637	677	703	1027	1006	789	932	10.661	10.134	10.781	12.142	15.433	15.743	14.144	14.926	10.9295	15.0615	0.462638055107563	2.2237239182704e-10	1.17137508322994e-08	Fpgt	fucose-1-phosphate guanylyltransferase	Metabolism;Metabolism;Metabolism	Global and overview maps;Carbohydrate metabolism;Carbohydrate metabolism	ko01100//Metabolic pathways;ko00520//Amino sugar and nucleotide sugar metabolism;ko00051//Fructose and mannose metabolism	K00976;K00976;K00976	GO:0005575//cellular_component;GO:0005737//cytoplasm	GO:0000166//nucleotide binding;GO:0003674//molecular_function;GO:0005525//GTP binding;GO:0016740//transferase activity;GO:0016772//transferase activity, transferring phosphorus-containing groups;GO:0016779//nucleotidyltransferase activity;GO:0047341//fucose-1-phosphate guanylyltransferase activity	GO:0008150//biological_process	--
ncbi_66897	762	782	720	750	1106	980	864	952	10.664	11.527	10.546	11.829	15.159	13.928	14.076	13.957	11.1415	14.28	0.358052501008606	2.25581517738882e-10	1.18448314506023e-08	Naa16	N(alpha)-acetyltransferase 16, NatA auxiliary subunit	-	-	-	-	GO:0005737//cytoplasm;GO:0005737//cytoplasm;GO:0005829//cytosol;GO:0031415//NatA complex;GO:0031415//NatA complex	GO:0004596//peptide alpha-N-acetyltransferase activity;GO:0004596//peptide alpha-N-acetyltransferase activity;GO:0043022//ribosome binding	GO:0006474//N-terminal protein amino acid acetylation;GO:0017196//N-terminal peptidyl-methionine acetylation;GO:0043066//negative regulation of apoptotic process;GO:0050821//protein stabilization	--
ncbi_107932	7036	7063	6826	5490	5683	4821	4202	4567	58.520	61.830	59.629	51.508	46.460	41.014	40.819	40.042	57.87175	42.08375	-0.459596004756546	2.31473151412493e-10	1.21154816670838e-08	Chd4	chromodomain helicase DNA binding protein 4	Human Diseases;Human Diseases	Infectious disease: viral;Cancer: overview	ko05165//Human papillomavirus infection;ko05203//Viral carcinogenesis	K11643;K11643	GO:0005634//nucleus;GO:0005634//nucleus;GO:0005654//nucleoplasm;GO:0005737//cytoplasm;GO:0005813//centrosome;GO:0005856//cytoskeleton;GO:0016581//NuRD complex;GO:0016581//NuRD complex;GO:0032991//macromolecular complex;GO:0032993//protein-DNA complex	GO:0000166//nucleotide binding;GO:0001103//RNA polymerase II repressing transcription factor binding;GO:0003677//DNA binding;GO:0004386//helicase activity;GO:0005515//protein binding;GO:0005524//ATP binding;GO:0008134//transcription factor binding;GO:0016787//hydrolase activity;GO:0042826//histone deacetylase binding;GO:0046872//metal ion binding	GO:0000122//negative regulation of transcription from RNA polymerase II promoter;GO:0006325//chromatin organization;GO:0072553//terminal button organization	--
ncbi_66743	748	714	654	524	482	444	370	420	20.375	20.380	18.622	15.962	12.775	12.393	11.680	11.954	18.83475	12.2005	-0.626456610611189	2.40510745017886e-10	1.25485526805364e-08	Rnf220	ring finger protein 220, transcript variant 2	-	-	-	-	GO:0005737//cytoplasm	GO:0004842//ubiquitin-protein transferase activity;GO:0005515//protein binding;GO:0016740//transferase activity;GO:0046872//metal ion binding;GO:0061630//ubiquitin protein ligase activity	GO:0016567//protein ubiquitination;GO:0051865//protein autoubiquitination;GO:0090263//positive regulation of canonical Wnt signaling pathway	--
ncbi_99889	2140	2069	2244	1975	2697	2559	2229	2499	39.568	40.208	43.522	41.053	48.934	48.341	47.728	48.539	41.08775	48.3855	0.235866440921167	2.78081160795261e-10	1.44628603723738e-08	Arfip1	ADP-ribosylation factor interacting protein 1, transcript variant 1	-	-	-	-	GO:0000139//Golgi membrane;GO:0005737//cytoplasm;GO:0005829//cytosol;GO:0032588//trans-Golgi network membrane;GO:0032588//trans-Golgi network membrane	GO:0005543//phospholipid binding;GO:0042802//identical protein binding;GO:0070273//phosphatidylinositol-4-phosphate binding	GO:0006886//intracellular protein transport;GO:0006886//intracellular protein transport;GO:0050708//regulation of protein secretion	--
ncbi_234839	2700	2547	2497	1692	1651	1483	1329	1450	28.472	27.327	26.772	20.252	17.605	16.451	16.502	16.685	25.70575	16.81075	-0.612707014427369	2.82899309635739e-10	1.46670351856889e-08	Piezo1	piezo-type mechanosensitive ion channel component 1, transcript variant 2	-	-	-	-	GO:0005783//endoplasmic reticulum;GO:0005783//endoplasmic reticulum;GO:0005886//plasma membrane;GO:0005886//plasma membrane;GO:0016020//membrane;GO:0016021//integral component of membrane;GO:0042995//cell projection	GO:0005261//cation channel activity;GO:0005261//cation channel activity;GO:0005261//cation channel activity;GO:0005515//protein binding;GO:0008381//mechanically-gated ion channel activity;GO:0008381//mechanically-gated ion channel activity;GO:0042802//identical protein binding	GO:0006811//ion transport;GO:0006812//cation transport;GO:0033625//positive regulation of integrin activation;GO:0033634//positive regulation of cell-cell adhesion mediated by integrin;GO:0042391//regulation of membrane potential;GO:0042391//regulation of membrane potential;GO:0050982//detection of mechanical stimulus;GO:0050982//detection of mechanical stimulus;GO:0071260//cellular response to m…	--
ncbi_245867	847	826	775	703	977	1034	868	994	12.787	13.149	12.221	11.904	14.450	15.867	15.258	15.806	12.51525	15.34525	0.29410503987493	2.84713921533288e-10	1.47146959132063e-08	Pcmtd2	protein-L-isoaspartate (D-aspartate) O-methyltransferase domain containing 2, transcript variant 2	-	-	-	-	GO:0005737//cytoplasm	GO:0004719//protein-L-isoaspartate (D-aspartate) O-methyltransferase activity	GO:0006464//cellular protein modification process	--
ncbi_268739	1339	1301	1296	995	988	790	737	834	13.496	13.682	13.588	11.213	9.810	8.071	8.635	8.714	12.99475	8.8075	-0.561124403899929	2.89045483989039e-10	1.48917320669588e-08	Arhgef40	Rho guanine nucleotide exchange factor (GEF) 40, transcript variant 2	-	-	-	-	GO:0005575//cellular_component;GO:0005737//cytoplasm	GO:0003674//molecular_function;GO:0005085//guanyl-nucleotide exchange factor activity;GO:0005089//Rho guanyl-nucleotide exchange factor activity	GO:0008150//biological_process;GO:0035023//regulation of Rho protein signal transduction	--
ncbi_72759	717	662	659	588	919	820	685	753	11.452	11.081	11.001	10.602	14.469	13.382	12.741	12.633	11.034	13.30625	0.270148159093925	2.92052987774822e-10	1.49996589189975e-08	Tmem135	transmembrane protein 135, transcript variant 2	-	-	-	-	GO:0005737//cytoplasm;GO:0005739//mitochondrion;GO:0005777//peroxisome;GO:0005777//peroxisome;GO:0005811//lipid particle;GO:0005811//lipid particle;GO:0016020//membrane;GO:0016021//integral component of membrane	GO:0003674//molecular_function	GO:0007031//peroxisome organization;GO:0008340//determination of adult lifespan;GO:0009409//response to cold;GO:0009409//response to cold;GO:0010628//positive regulation of gene expression;GO:0010884//positive regulation of lipid storage;GO:0010918//positive regulation of mitochondrial membrane potential;GO:0032094//response to food;GO:0032094//response to food;GO:0090140//regulation of mitochond…	--
ncbi_18029	3684	3782	3947	2533	2306	1989	2008	2155	31.706	34.208	35.683	24.560	19.499	17.452	20.161	19.489	31.53925	19.15025	-0.719785127235969	2.95674311320525e-10	1.51383405188562e-08	Nfic	nuclear factor I/C, transcript variant 1	-	-	-	-	GO:0001650//fibrillar center;GO:0005634//nucleus;GO:0005634//nucleus	GO:0000978//RNA polymerase II core promoter proximal region sequence-specific DNA binding;GO:0000981//RNA polymerase II transcription factor activity, sequence-specific DNA binding;GO:0000987//core promoter proximal region sequence-specific DNA binding;GO:0001228//transcriptional activator activity, RNA polymerase II transcription regulatory region sequence-specific binding;GO:0003677//DNA bindin…	GO:0000122//negative regulation of transcription from RNA polymerase II promoter;GO:0000122//negative regulation of transcription from RNA polymerase II promoter;GO:0000122//negative regulation of transcription from RNA polymerase II promoter;GO:0006260//DNA replication;GO:0006355//regulation of transcription, DNA-templated;GO:0042475//odontogenesis of dentin-containing tooth;GO:0045892//negative…	CTF/NFI
ncbi_78825	868	824	809	733	1032	952	863	942	11.139	11.112	10.897	10.607	13.004	12.466	12.920	12.711	10.93875	12.77525	0.223903636709068	3.02885629073952e-10	1.54593953845664e-08	DESI2	desumoylating isopeptidase 2	-	-	-	-	GO:0005737//cytoplasm	GO:0061578//Lys63-specific deubiquitinase activity;GO:1990380//Lys48-specific deubiquitinase activity	GO:0071108//protein K48-linked deubiquitination	--
ncbi_12540	7609	7173	7055	7018	9342	9138	7662	8576	191.878	189.840	186.388	199.304	231.675	235.283	225.142	227.109	191.8525	229.80225	0.260395358921837	3.04078405249047e-10	1.54722247376721e-08	CDC42	cell division cycle 42, transcript variant 2	Human Diseases;Human Diseases;Environmental Information Processing;Cellular Processes;Environmental Information Processing;Human Diseases;Cellular Processes;Environmental Information Processing;Human Diseases;Cellular Processes;Organismal Systems;Organismal Systems;Cellular Processes;Human Diseases;Organismal Systems;Organismal Systems;Organismal Systems;Human Diseases;Organismal Systems;Organism…	Cancer: overview;Infectious disease: viral;Signal transduction;Transport and catabolism;Signal transduction;Cancer: overview;Cell motility;Signal transduction;Cancer: overview;Cellular community - eukaryotes;Immune system;Development and regeneration;Cellular community - eukaryotes;Endocrine and metabolic disease;Nervous system;Immune system;Immune system;Endocrine and metabolic disease;Endocrine…	ko05200//Pathways in cancer;ko05165//Human papillomavirus infection;ko04010//MAPK signaling pathway;ko04144//Endocytosis;ko04014//Ras signaling pathway;ko05203//Viral carcinogenesis;ko04810//Regulation of actin cytoskeleton;ko04015//Rap1 signaling pathway;ko05205//Proteoglycans in cancer;ko04510//Focal adhesion;ko04062//Chemokine signaling pathway;ko04360//Axon guidance;ko04530//Tight junction;ko…	K04393;K04393;K04393;K04393;K04393;K04393;K04393;K04393;K04393;K04393;K04393;K04393;K04393;K04393;K04393;K04393;K04393;K04393;K04393;K04393;K04393;K04393;K04393;K04393;K04393;K04393	GO:0000139//Golgi membrane;GO:0000322//storage vacuole;GO:0005737//cytoplasm;GO:0005737//cytoplasm;GO:0005829//cytosol;GO:0005856//cytoskeleton;GO:0005886//plasma membrane;GO:0005886//plasma membrane;GO:0005886//plasma membrane;GO:0005911//cell-cell junction;GO:0005938//cell cortex;GO:0016020//membrane;GO:0030141//secretory granule;GO:0031256//leading edge membrane;GO:0042995//cell projection;GO:…	GO:0000166//nucleotide binding;GO:0003924//GTPase activity;GO:0003924//GTPase activity;GO:0003924//GTPase activity;GO:0003924//GTPase activity;GO:0003924//GTPase activity;GO:0005515//protein binding;GO:0005525//GTP binding;GO:0005525//GTP binding;GO:0019901//protein kinase binding;GO:0019901//protein kinase binding;GO:0030742//GTP-dependent protein binding;GO:0031435//mitogen-activated protein ki…	GO:0002040//sprouting angiogenesis;GO:0003161//cardiac conduction system development;GO:0006897//endocytosis;GO:0006897//endocytosis;GO:0007015//actin filament organization;GO:0007015//actin filament organization;GO:0007030//Golgi organization;GO:0007088//regulation of mitotic nuclear division;GO:0007097//nuclear migration;GO:0007163//establishment or maintenance of cell polarity;GO:0007163//esta…	--
ncbi_66073	1262	1172	1153	1059	1543	1395	1175	1293	53.526	52.238	51.328	50.647	64.260	60.373	58.142	57.665	51.93475	60.11	0.210904838384009	3.09211355366118e-10	1.56848414365499e-08	Txndc12	thioredoxin domain containing 12 (endoplasmic reticulum)	Metabolism	Metabolism of other amino acids	ko00480//Glutathione metabolism	K05360	GO:0005783//endoplasmic reticulum;GO:0005783//endoplasmic reticulum;GO:0005788//endoplasmic reticulum lumen	GO:0015037//peptide disulfide oxidoreductase activity;GO:0015037//peptide disulfide oxidoreductase activity;GO:0016491//oxidoreductase activity;GO:0019153//protein-disulfide reductase (glutathione) activity	GO:0045454//cell redox homeostasis;GO:0055114//oxidation-reduction process;GO:0060548//negative regulation of cell death;GO:1902236//negative regulation of endoplasmic reticulum stress-induced intrinsic apoptotic signaling pathway	--
ncbi_11993	2073	1836	1939	1615	1553	1373	1214	1278	68.256	63.658	67.165	60.053	50.311	46.187	46.641	44.280	64.783	46.85475	-0.467419967065504	3.11355934353015e-10	1.57450300956671e-08	Aup1	ancient ubiquitous protein 1, transcript variant 2	-	-	-	-	GO:0000839//Hrd1p ubiquitin ligase ERAD-L complex;GO:0005783//endoplasmic reticulum;GO:0016020//membrane;GO:0016021//integral component of membrane;GO:0030176//integral component of endoplasmic reticulum membrane	GO:0043130//ubiquitin binding;GO:0097027//ubiquitin-protein transferase activator activity	GO:0030433//ER-associated ubiquitin-dependent protein catabolic process;GO:0030970//retrograde protein transport, ER to cytosol	--
ncbi_67893	635	598	545	554	784	742	679	760	19.173	18.975	17.272	18.862	23.244	22.861	23.919	24.129	18.5705	23.53825	0.341994404681313	3.23656708687824e-10	1.63168650530196e-08	Tmem86a	transmembrane protein 86A	-	-	-	-	GO:0016020//membrane;GO:0016021//integral component of membrane	GO:0047408//alkenylglycerophosphocholine hydrolase activity;GO:0047409//alkenylglycerophosphoethanolamine hydrolase activity	GO:0046485//ether lipid metabolic process	--
ncbi_225870	1839	1772	1760	1530	1426	1223	1149	1270	23.764	24.196	24.096	22.359	18.269	16.164	17.302	17.562	23.60375	17.32425	-0.446223186492881	3.35210522973877e-10	1.68476603824944e-08	Rin1	Ras and Rab interactor 1, transcript variant 1	Environmental Information Processing	Signal transduction	ko04014//Ras signaling pathway	K17638	GO:0005737//cytoplasm;GO:0005856//cytoskeleton;GO:0005886//plasma membrane;GO:0016020//membrane;GO:0030425//dendrite;GO:0043025//neuronal cell body	GO:0005096//GTPase activator activity;GO:0005515//protein binding;GO:0017016//Ras GTPase binding	GO:0006897//endocytosis;GO:0007165//signal transduction;GO:0007613//memory;GO:0008306//associative learning;GO:0031914//negative regulation of synaptic plasticity	--
ncbi_19087	1126	1054	1149	743	653	506	570	591	12.244	12.045	13.114	9.110	6.972	5.615	7.231	6.758	11.62825	6.644	-0.807510015535666	3.39189741420061e-10	1.69956810982887e-08	Prkar2a	protein kinase, cAMP dependent regulatory, type II alpha	Organismal Systems	Endocrine system	ko04910//Insulin signaling pathway	K04739	GO:0005737//cytoplasm;GO:0005813//centrosome;GO:0005829//cytosol;GO:0005886//plasma membrane;GO:0005930//axoneme;GO:0005952//cAMP-dependent protein kinase complex;GO:0016020//membrane;GO:0030315//T-tubule;GO:0031588//nucleotide-activated protein kinase complex;GO:0032991//macromolecular complex;GO:0044853//plasma membrane raft;GO:0045202//synapse;GO:0045202//synapse;GO:0048471//perinuclear region…	GO:0000166//nucleotide binding;GO:0004862//cAMP-dependent protein kinase inhibitor activity;GO:0005515//protein binding;GO:0008603//cAMP-dependent protein kinase regulator activity;GO:0019904//protein domain specific binding;GO:0030552//cAMP binding;GO:0031625//ubiquitin protein ligase binding;GO:0031698//beta-2 adrenergic receptor binding;GO:0034236//protein kinase A catalytic subunit binding;GO…	GO:0001932//regulation of protein phosphorylation;GO:0019934//cGMP-mediated signaling;GO:0045859//regulation of protein kinase activity;GO:0050804//modulation of synaptic transmission;GO:0051291//protein heterooligomerization;GO:2000480//negative regulation of cAMP-dependent protein kinase activity	--
ncbi_68533	631	681	684	719	1014	1041	896	967	30.816	34.951	35.062	39.602	48.626	51.870	51.056	49.661	35.10775	50.30325	0.518862073756872	3.43275171631127e-10	1.71481077378649e-08	Mphosph6	M phase phosphoprotein 6, transcript variant 2	Genetic Information Processing	Folding, sorting and degradation	ko03018//RNA degradation	K12593	GO:0000176//nuclear exosome (RNase complex);GO:0000176//nuclear exosome (RNase complex);GO:0000178//exosome (RNase complex);GO:0000178//exosome (RNase complex);GO:0005634//nucleus;GO:0005730//nucleolus;GO:0005737//cytoplasm	GO:0003674//molecular_function;GO:0003723//RNA binding	GO:0000460//maturation of 5.8S rRNA;GO:0000460//maturation of 5.8S rRNA;GO:0006364//rRNA processing	--
ncbi_80292	516	523	511	466	685	624	575	609	6.212	6.656	6.430	6.257	8.026	7.476	8.026	7.456	6.38875	7.746	0.277917815140775	3.48125890613293e-10	1.73377242794832e-08	Zxdc	ZXD family zinc finger C, transcript variant 1	-	-	-	-	GO:0005634//nucleus	GO:0003676//nucleic acid binding;GO:0003700//transcription factor activity, sequence-specific DNA binding;GO:0030275//LRR domain binding;GO:0046872//metal ion binding;GO:0070742//C2H2 zinc finger domain binding	GO:0045893//positive regulation of transcription, DNA-templated	zf-C2H2
ncbi_67894	659	648	678	667	957	975	757	868	15.074	15.535	16.235	17.158	21.466	22.719	20.176	20.853	16.0005	21.3035	0.412973484913441	3.55281335951835e-10	1.76406306838925e-08	Dennd10	DENN domain containing 10, transcript variant 2	-	-	-	-	GO:0005575//cellular_component	GO:0003674//molecular_function	GO:0008150//biological_process	--
ncbi_13003	3011	2964	2955	2544	3435	3764	3032	3484	21.207	22.817	21.914	21.110	27.152	31.490	28.778	29.901	21.762	29.33025	0.430578216994242	3.5890337326323e-10	1.77310357888498e-08	Vcan	versican, transcript variant 1	Environmental Information Processing	Signaling molecules and interaction	ko04514//Cell adhesion molecules	K06793	GO:0005576//extracellular region;GO:0005615//extracellular space;GO:0009986//cell surface;GO:0031012//extracellular matrix;GO:0031012//extracellular matrix;GO:0045202//synapse;GO:0072534//perineuronal net	GO:0005509//calcium ion binding;GO:0005540//hyaluronic acid binding;GO:0019903//protein phosphatase binding;GO:0030021//extracellular matrix structural constituent conferring compression resistance;GO:0030246//carbohydrate binding	GO:0001501//skeletal system development;GO:0001657//ureteric bud development;GO:0007155//cell adhesion;GO:0007417//central nervous system development;GO:0007507//heart development;GO:0008347//glial cell migration;GO:0043666//regulation of phosphoprotein phosphatase activity	--
ncbi_11489	978	1008	944	984	1383	1311	1125	1236	6.891	7.464	6.981	7.818	9.568	9.426	9.248	9.157	7.2885	9.34975	0.359305856574492	3.59483323246474e-10	1.77310357888498e-08	Adam12	a disintegrin and metallopeptidase domain 12 (meltrin alpha)	-	-	-	-	GO:0005615//extracellular space;GO:0005654//nucleoplasm;GO:0005886//plasma membrane;GO:0016020//membrane;GO:0016021//integral component of membrane	GO:0004222//metalloendopeptidase activity;GO:0005515//protein binding;GO:0008233//peptidase activity;GO:0008237//metallopeptidase activity;GO:0016787//hydrolase activity;GO:0017124//SH3 domain binding;GO:0046872//metal ion binding	GO:0006508//proteolysis;GO:0007155//cell adhesion;GO:0045766//positive regulation of angiogenesis	--
ncbi_14489	10068	9881	10004	8992	12306	11181	9408	10697	134.698	138.923	140.481	135.653	161.661	152.639	146.846	150.485	137.43875	152.90775	0.153872709935651	3.60338664647145e-10	1.77310357888498e-08	Mtpn	myotrophin	-	-	-	-	GO:0005634//nucleus;GO:0005737//cytoplasm;GO:0005829//cytosol;GO:0008290//F-actin capping protein complex;GO:0030424//axon	GO:0043565//sequence-specific DNA binding	GO:0008361//regulation of cell size;GO:0010557//positive regulation of macromolecule biosynthetic process;GO:0010613//positive regulation of cardiac muscle hypertrophy;GO:0030307//positive regulation of cell growth;GO:0051092//positive regulation of NF-kappaB transcription factor activity;GO:0051247//positive regulation of protein metabolic process;GO:2000812//regulation of barbed-end actin filam…	--
ncbi_15519	33083	33127	33185	29725	42376	37460	31436	35546	627.734	660.550	660.901	635.982	789.516	725.278	695.894	709.206	646.29175	729.9735	0.175658515696126	3.7398921485984e-10	1.83477992424522e-08	Hsp90aa1	heat shock protein 90, alpha (cytosolic), class A member 1	Human Diseases;Environmental Information Processing;Cellular Processes;Organismal Systems;Genetic Information Processing;Human Diseases;Organismal Systems;Organismal Systems;Human Diseases;Organismal Systems;Organismal Systems;Organismal Systems	Cancer: overview;Signal transduction;Cell growth and death;Immune system;Folding, sorting and degradation;Cardiovascular disease;Endocrine system;Immune system;Cancer: specific types;Immune system;Endocrine system;Immune system	ko05200//Pathways in cancer;ko04151//PI3K-Akt signaling pathway;ko04217//Necroptosis;ko04621//NOD-like receptor signaling pathway;ko04141//Protein processing in endoplasmic reticulum;ko05418//Fluid shear stress and atherosclerosis;ko04915//Estrogen signaling pathway;ko04659//Th17 cell differentiation;ko05215//Prostate cancer;ko04657//IL-17 signaling pathway;ko04914//Progesterone-mediated oocyte m…	K04079;K04079;K04079;K04079;K04079;K04079;K04079;K04079;K04079;K04079;K04079;K04079	GO:0005634//nucleus;GO:0005634//nucleus;GO:0005737//cytoplasm;GO:0005737//cytoplasm;GO:0005737//cytoplasm;GO:0005829//cytosol;GO:0005829//cytosol;GO:0005829//cytosol;GO:0005829//cytosol;GO:0005886//plasma membrane;GO:0009986//cell surface;GO:0009986//cell surface;GO:0016020//membrane;GO:0016323//basolateral plasma membrane;GO:0016324//apical plasma membrane;GO:0031526//brush border membrane;GO:00…	GO:0000166//nucleotide binding;GO:0002134//UTP binding;GO:0002135//CTP binding;GO:0003729//mRNA binding;GO:0005515//protein binding;GO:0005524//ATP binding;GO:0005524//ATP binding;GO:0005525//GTP binding;GO:0016887//ATPase activity;GO:0017098//sulfonylurea receptor binding;GO:0019903//protein phosphatase binding;GO:0030235//nitric-oxide synthase regulator activity;GO:0030235//nitric-oxide synthas…	GO:0001764//neuron migration;GO:0001934//positive regulation of protein phosphorylation;GO:0006457//protein folding;GO:0006809//nitric oxide biosynthetic process;GO:0006986//response to unfolded protein;GO:0007004//telomere maintenance via telomerase;GO:0010592//positive regulation of lamellipodium assembly;GO:0021955//central nervous system neuron axonogenesis;GO:0030010//establishment of cell p…	--
ncbi_13800	2027	2121	2015	1703	2408	2253	2023	2158	19.928	21.903	20.823	19.173	23.421	22.967	23.547	22.538	20.45675	23.11825	0.176455233393349	3.76951967939162e-10	1.84006437496602e-08	Enah	ENAH actin regulator, transcript variant 3	Cellular Processes;Organismal Systems	Cell motility;Development and regeneration	ko04810//Regulation of actin cytoskeleton;ko04360//Axon guidance	K05746;K05746	GO:0001725//stress fiber;GO:0005737//cytoplasm;GO:0005829//cytosol;GO:0005856//cytoskeleton;GO:0005886//plasma membrane;GO:0005925//focal adhesion;GO:0005925//focal adhesion;GO:0015629//actin cytoskeleton;GO:0030027//lamellipodium;GO:0030054//cell junction;GO:0030175//filopodium;GO:0042995//cell projection;GO:0045202//synapse	GO:0003779//actin binding;GO:0005515//protein binding;GO:0005522//profilin binding;GO:0005522//profilin binding;GO:0017124//SH3 domain binding;GO:0017124//SH3 domain binding;GO:0050699//WW domain binding	GO:0001843//neural tube closure;GO:0007015//actin filament organization;GO:0007275//multicellular organism development;GO:0007399//nervous system development;GO:0007411//axon guidance;GO:0007411//axon guidance;GO:0007411//axon guidance;GO:0008154//actin polymerization or depolymerization;GO:0008154//actin polymerization or depolymerization;GO:0030036//actin cytoskeleton organization;GO:0030154//c…	--
ncbi_23986	1433	1380	1337	1167	1605	1541	1329	1497	48.176	48.663	47.194	44.335	54.035	53.407	53.025	52.681	47.092	53.287	0.178301617944904	3.77305563957133e-10	1.84006437496602e-08	Eci2	enoyl-Coenzyme A delta isomerase 2, transcript variant 1	Cellular Processes;Metabolism	Transport and catabolism;Lipid metabolism	ko04146//Peroxisome;ko00071//Fatty acid degradation	K13239;K13239	GO:0005654//nucleoplasm;GO:0005739//mitochondrion;GO:0005739//mitochondrion;GO:0005739//mitochondrion;GO:0005777//peroxisome;GO:0005777//peroxisome;GO:0005782//peroxisomal matrix;GO:0005782//peroxisomal matrix;GO:0043231//intracellular membrane-bounded organelle	GO:0000062//fatty-acyl-CoA binding;GO:0003824//catalytic activity;GO:0004165//dodecenoyl-CoA delta-isomerase activity;GO:0004165//dodecenoyl-CoA delta-isomerase activity;GO:0004165//dodecenoyl-CoA delta-isomerase activity;GO:0005102//receptor binding;GO:0016853//isomerase activity;GO:0016863//intramolecular oxidoreductase activity, transposing C=C bonds	GO:0006635//fatty acid beta-oxidation;GO:0009062//fatty acid catabolic process;GO:0009062//fatty acid catabolic process	--
ncbi_20088	23079	20564	20342	19908	28854	26192	21492	23968	1267.159	1182.905	1166.066	1241.180	1538.563	1455.213	1346.090	1375.244	1214.3275	1428.7775	0.234623702560159	3.82862038675084e-10	1.86163834485947e-08	RPS24	ribosomal protein S24, transcript variant 4	Genetic Information Processing	Translation	ko03010//Ribosome	K02974	GO:0005840//ribosome;GO:0015935//small ribosomal subunit;GO:0022627//cytosolic small ribosomal subunit	GO:0003735//structural constituent of ribosome;GO:0031369//translation initiation factor binding	GO:0006364//rRNA processing;GO:0006412//translation;GO:0034101//erythrocyte homeostasis;GO:0042274//ribosomal small subunit biogenesis	--
ncbi_23994	3497	3370	3370	2939	4099	3712	3082	3606	103.441	104.735	104.621	98.113	119.134	112.051	106.333	112.323	102.7275	112.46025	0.130592718426897	3.88761292894565e-10	1.88474685803014e-08	Dazap2	DAZ associated protein 2	-	-	-	-	GO:0005634//nucleus;GO:0005667//transcription factor complex;GO:0005737//cytoplasm;GO:0016607//nuclear speck;GO:0032991//macromolecular complex	GO:0005515//protein binding;GO:0030971//receptor tyrosine kinase binding;GO:0031435//mitogen-activated protein kinase kinase kinase binding;GO:0042802//identical protein binding;GO:0043539//protein serine/threonine kinase activator activity;GO:0050699//WW domain binding	GO:0071902//positive regulation of protein serine/threonine kinase activity	--
ncbi_59025	3792	3869	3809	3420	4854	4296	3652	4181	78.370	84.489	83.333	80.241	98.737	89.846	87.499	91.221	81.60825	91.82575	0.170183768888334	4.00912206054011e-10	1.93793885485225e-08	Usp14	ubiquitin specific peptidase 14, transcript variant 2	-	-	-	-	GO:0000502//proteasome complex;GO:0005737//cytoplasm;GO:0005829//cytosol;GO:0005886//plasma membrane;GO:0009986//cell surface;GO:0016020//membrane;GO:0031410//cytoplasmic vesicle;GO:0045202//synapse	GO:0004843//thiol-dependent ubiquitin-specific protease activity;GO:0004866//endopeptidase inhibitor activity;GO:0005515//protein binding;GO:0008233//peptidase activity;GO:0008234//cysteine-type peptidase activity;GO:0016787//hydrolase activity;GO:0036459//thiol-dependent ubiquitinyl hydrolase activity;GO:0070628//proteasome binding	GO:0002376//immune system process;GO:0006508//proteolysis;GO:0006511//ubiquitin-dependent protein catabolic process;GO:0007268//synaptic transmission;GO:0016579//protein deubiquitination;GO:0045087//innate immune response;GO:0050920//regulation of chemotaxis;GO:0061136//regulation of proteasomal protein catabolic process;GO:1903070//negative regulation of ER-associated ubiquitin-dependent protein…	--
ncbi_107976	776	735	767	746	1051	1021	884	910	32.303	32.155	33.512	35.019	43.106	43.371	42.934	39.834	33.24725	42.31125	0.347806292783768	4.15637933273768e-10	2.0032285728312e-08	Babam2	BRISC and BRCA1 A complex member 2, transcript variant 5	Genetic Information Processing	Replication and repair	ko03440//Homologous recombination	K12173	GO:0000152//nuclear ubiquitin ligase complex;GO:0005634//nucleus;GO:0005737//cytoplasm;GO:0005829//cytosol;GO:0070531//BRCA1-A complex;GO:0070552//BRISC complex	GO:0005164//tumor necrosis factor receptor binding;GO:0005164//tumor necrosis factor receptor binding;GO:0031593//polyubiquitin binding	GO:0006281//DNA repair;GO:0006302//double-strand break repair;GO:0006325//chromatin organization;GO:0006915//apoptotic process;GO:0006974//cellular response to DNA damage stimulus;GO:0007049//cell cycle;GO:0010212//response to ionizing radiation;GO:0043066//negative regulation of apoptotic process;GO:0045739//positive regulation of DNA repair;GO:0051301//cell division;GO:0072425//signal transduct…	--
ncbi_93687	5527	5433	5388	5422	7439	6840	5925	6800	68.300	70.528	70.032	75.607	90.193	86.208	85.316	88.337	71.11675	87.5135	0.299316191780178	4.17541185729456e-10	2.00651736475544e-08	CSNK1A1	casein kinase 1, alpha 1, transcript variant 2	Human Diseases;Human Diseases;Human Diseases;Environmental Information Processing;Human Diseases;Environmental Information Processing	Infectious disease: viral;Cancer: specific types;Cancer: specific types;Signal transduction;Cancer: specific types;Signal transduction	ko05165//Human papillomavirus infection;ko05225//Hepatocellular carcinoma;ko05226//Gastric cancer;ko04310//Wnt signaling pathway;ko05224//Breast cancer;ko04340//Hedgehog signaling pathway	K08957;K08957;K08957;K08957;K08957;K08957	GO:0000775//chromosome, centromeric region;GO:0000776//kinetochore;GO:0005634//nucleus;GO:0005634//nucleus;GO:0005694//chromosome;GO:0005737//cytoplasm;GO:0005737//cytoplasm;GO:0005813//centrosome;GO:0005829//cytosol;GO:0005847//mRNA cleavage and polyadenylation specificity factor complex;GO:0005856//cytoskeleton;GO:0016607//nuclear speck;GO:0030877//beta-catenin destruction complex;GO:0036064//c…	GO:0000166//nucleotide binding;GO:0000287//magnesium ion binding;GO:0004672//protein kinase activity;GO:0004674//protein serine/threonine kinase activity;GO:0004674//protein serine/threonine kinase activity;GO:0005524//ATP binding;GO:0016301//kinase activity;GO:0016740//transferase activity;GO:0042277//peptide binding;GO:0051219//phosphoprotein binding	GO:0000902//cell morphogenesis;GO:0006468//protein phosphorylation;GO:0006468//protein phosphorylation;GO:0007030//Golgi organization;GO:0007049//cell cycle;GO:0016055//Wnt signaling pathway;GO:0016310//phosphorylation;GO:0018105//peptidyl-serine phosphorylation;GO:0018105//peptidyl-serine phosphorylation;GO:0018107//peptidyl-threonine phosphorylation;GO:0032436//positive regulation of proteasoma…	--
ncbi_12166	2340	2473	2500	2076	2968	2787	2372	2626	22.963	25.554	25.790	23.056	28.612	27.965	27.138	27.156	24.34075	27.71775	0.187436529036728	4.27588695858361e-10	2.04881055872658e-08	Bmpr1a	bone morphogenetic protein receptor, type 1A	Environmental Information Processing;Environmental Information Processing;Human Diseases;Cellular Processes;Environmental Information Processing	Signaling molecules and interaction;Signal transduction;Cardiovascular disease;Cellular community - eukaryotes;Signal transduction	ko04060//Cytokine-cytokine receptor interaction;ko04390//Hippo signaling pathway;ko05418//Fluid shear stress and atherosclerosis;ko04550//Signaling pathways regulating pluripotency of stem cells;ko04350//TGF-beta signaling pathway	K04673;K04673;K04673;K04673;K04673	GO:0005886//plasma membrane;GO:0005887//integral component of plasma membrane;GO:0005901//caveola;GO:0009897//external side of plasma membrane;GO:0009986//cell surface;GO:0016020//membrane;GO:0016021//integral component of membrane;GO:0030425//dendrite;GO:0043025//neuronal cell body;GO:0043235//receptor complex	GO:0000166//nucleotide binding;GO:0000981//RNA polymerase II transcription factor activity, sequence-specific DNA binding;GO:0004672//protein kinase activity;GO:0004674//protein serine/threonine kinase activity;GO:0004675//transmembrane receptor protein serine/threonine kinase activity;GO:0005024//transforming growth factor beta-activated receptor activity;GO:0005025//transforming growth factor b…	GO:0001701//in utero embryonic development;GO:0001707//mesoderm formation;GO:0001756//somitogenesis;GO:0001880//Mullerian duct regression;GO:0001936//regulation of endothelial cell proliferation;GO:0002053//positive regulation of mesenchymal cell proliferation;GO:0002062//chondrocyte differentiation;GO:0003007//heart morphogenesis;GO:0003148//outflow tract septum morphogenesis;GO:0003151//outflow…	--
ncbi_68514	1722	1721	1679	1421	2127	1985	1572	1820	40.263	42.286	41.223	37.474	48.842	47.354	42.874	44.756	40.3115	45.9565	0.189077460794754	4.32858618712467e-10	2.06803238329634e-08	Micu2	mitochondrial calcium uptake 2	-	-	-	-	GO:0005739//mitochondrion;GO:0005739//mitochondrion;GO:0005743//mitochondrial inner membrane;GO:0005758//mitochondrial intermembrane space;GO:0034704//calcium channel complex;GO:1990246//uniplex complex	GO:0005509//calcium ion binding;GO:0005515//protein binding;GO:0046982//protein heterodimerization activity;GO:0046982//protein heterodimerization activity	GO:0006851//mitochondrial calcium ion transport;GO:0006851//mitochondrial calcium ion transport;GO:0036444//calcium ion transmembrane import into mitochondrion;GO:0051560//mitochondrial calcium ion homeostasis;GO:0051561//positive regulation of mitochondrial calcium ion concentration;GO:0051562//negative regulation of mitochondrial calcium ion concentration	--
ncbi_12832	9037	8493	8685	9338	12331	12855	11542	12441	73.877	72.963	74.521	86.078	98.982	107.232	110.081	106.943	76.85975	105.8095	0.461168975297821	4.46541379919525e-10	2.12721958810939e-08	Col5a2	collagen, type V, alpha 2	Organismal Systems	Digestive system	ko04974//Protein digestion and absorption	K19721	GO:0005576//extracellular region;GO:0005581//collagen trimer;GO:0005581//collagen trimer;GO:0005588//collagen type V trimer;GO:0005588//collagen type V trimer;GO:0005615//extracellular space;GO:0005615//extracellular space;GO:0031012//extracellular matrix	GO:0005201//extracellular matrix structural constituent;GO:0030020//extracellular matrix structural constituent conferring tensile strength;GO:0046332//SMAD binding;GO:0046872//metal ion binding	GO:0001501//skeletal system development;GO:0001501//skeletal system development;GO:0030198//extracellular matrix organization;GO:0030199//collagen fibril organization;GO:0030199//collagen fibril organization;GO:0030199//collagen fibril organization;GO:0030903//notochord development;GO:0043588//skin development;GO:0043588//skin development;GO:0043588//skin development;GO:0048592//eye morphogenesis…	--
ncbi_240087	1478	1586	1499	1177	1154	888	806	912	11.123	12.543	11.778	10.048	8.639	6.935	7.267	7.356	11.373	7.54925	-0.591207633987627	4.49675667595954e-10	2.13595942108078e-08	Mdc1	mediator of DNA damage checkpoint 1	-	-	-	-	GO:0005634//nucleus;GO:0005654//nucleoplasm;GO:0005694//chromosome;GO:0005925//focal adhesion;GO:0016604//nuclear body	GO:0008022//protein C-terminus binding;GO:0042802//identical protein binding;GO:0070975//FHA domain binding	GO:0006281//DNA repair;GO:0006974//cellular response to DNA damage stimulus;GO:0007049//cell cycle	--
ncbi_75415	780	768	821	731	1036	979	829	960	8.626	8.884	9.490	9.096	11.190	11.090	10.671	11.110	9.024	11.01525	0.287663265690796	4.51464663836636e-10	2.13827716142798e-08	Arhgap12	Rho GTPase activating protein 12, transcript variant 1	-	-	-	-	GO:0001891//phagocytic cup;GO:0005737//cytoplasm	GO:0003674//molecular_function;GO:0005096//GTPase activator activity	GO:0002011//morphogenesis of an epithelial sheet;GO:0006911//phagocytosis, engulfment;GO:0007015//actin filament organization;GO:0007165//signal transduction;GO:0043087//regulation of GTPase activity;GO:0051058//negative regulation of small GTPase mediated signal transduction	--
ncbi_75909	6564	6512	6358	5147	7129	6788	5901	6540	127.235	132.483	129.317	112.561	135.636	134.424	133.466	133.217	125.399	134.18575	0.0977056277725804	4.60464884415688e-10	2.17463803889995e-08	Vmp1	vacuole membrane protein 1, transcript variant 2	Cellular Processes	Transport and catabolism	ko04140//Autophagy - animal	K21248	GO:0000407//pre-autophagosomal structure;GO:0000421//autophagosome membrane;GO:0005730//nucleolus;GO:0005773//vacuole;GO:0005783//endoplasmic reticulum;GO:0005783//endoplasmic reticulum;GO:0005886//plasma membrane;GO:0016020//membrane;GO:0016021//integral component of membrane	GO:0003674//molecular_function	GO:0000045//autophagosome assembly;GO:0006914//autophagy;GO:0006914//autophagy;GO:0006914//autophagy;GO:0007030//Golgi organization;GO:0007155//cell adhesion;GO:0007566//embryo implantation;GO:0034329//cell junction assembly;GO:0098609//cell-cell adhesion	--
ncbi_72007	2916	3009	2916	2666	3560	3437	3044	3220	23.811	25.739	24.936	24.550	28.597	28.680	29.094	27.717	24.759	28.522	0.204122102785762	4.74974806951181e-10	2.23673666253371e-08	Fndc3b	fibronectin type III domain containing 3B, transcript variant 2	-	-	-	-	GO:0005783//endoplasmic reticulum;GO:0016020//membrane;GO:0016021//integral component of membrane	-	GO:0016477//cell migration;GO:0034446//substrate adhesion-dependent cell spreading;GO:0045600//positive regulation of fat cell differentiation;GO:0045600//positive regulation of fat cell differentiation;GO:0045668//negative regulation of osteoblast differentiation;GO:0048146//positive regulation of fibroblast proliferation;GO:0060510//Type II pneumocyte differentiation	--
ncbi_353208	155	171	182	182	283	270	254	276	2.269	2.623	2.759	3.065	4.062	4.086	4.303	4.201	2.679	4.163	0.635928977297839	4.79465456697757e-10	2.25143279452218e-08	Znf431	zinc finger protein 931	-	-	-	-	-	-	-	zf-C2H2
ncbi_66141	3107	2910	2901	2276	3343	3464	2930	3285	259.287	255.204	254.104	214.173	273.935	294.975	285.268	288.262	245.692	285.61	0.217195610277104	4.89452159184464e-10	2.29177955447199e-08	Ifitm3	interferon induced transmembrane protein 3	-	-	-	-	GO:0005634//nucleus;GO:0005737//cytoplasm;GO:0005764//lysosome;GO:0005768//endosome;GO:0005783//endoplasmic reticulum;GO:0005886//plasma membrane;GO:0005886//plasma membrane;GO:0005886//plasma membrane;GO:0009986//cell surface;GO:0016020//membrane;GO:0016021//integral component of membrane;GO:0031410//cytoplasmic vesicle;GO:0032991//macromolecular complex;GO:0045177//apical part of cell	-	GO:0002376//immune system process;GO:0006898//receptor-mediated endocytosis;GO:0008285//negative regulation of cell proliferation;GO:0009615//response to virus;GO:0009615//response to virus;GO:0032897//negative regulation of viral transcription;GO:0034341//response to interferon-gamma;GO:0034341//response to interferon-gamma;GO:0035455//response to interferon-alpha;GO:0035455//response to interfe…	--
ncbi_69259	1909	1837	1801	1860	2498	2483	2069	2421	42.016	42.489	41.605	46.161	53.985	55.764	53.127	56.029	43.06775	54.72625	0.345625047874946	5.01759869125154e-10	2.34273393439543e-08	Kctd5	potassium channel tetramerisation domain containing 5	-	-	-	-	GO:0005634//nucleus;GO:0005737//cytoplasm;GO:0005829//cytosol;GO:0031463//Cul3-RING ubiquitin ligase complex	GO:0005515//protein binding;GO:0042802//identical protein binding;GO:0044877//macromolecular complex binding;GO:0097602//cullin family protein binding	GO:0043161//proteasome-mediated ubiquitin-dependent protein catabolic process;GO:0051260//protein homooligomerization	--
ncbi_59029	4627	4345	4303	3656	5113	4586	3938	4430	162.372	160.234	158.492	144.668	176.181	164.215	161.226	163.466	156.4415	166.272	0.0879219668424892	5.13631261476134e-10	2.39136821030036e-08	PSMD14	proteasome (prosome, macropain) 26S subunit, non-ATPase, 14	Human Diseases;Genetic Information Processing	Infectious disease: viral;Folding, sorting and degradation	ko05169//Epstein-Barr virus infection;ko03050//Proteasome	K03030;K03030	GO:0000502//proteasome complex;GO:0000502//proteasome complex;GO:0000502//proteasome complex;GO:0008541//proteasome regulatory particle, lid subcomplex;GO:0008541//proteasome regulatory particle, lid subcomplex;GO:0022624//proteasome accessory complex;GO:0031597//cytosolic proteasome complex	GO:0004175//endopeptidase activity;GO:0004843//thiol-dependent ubiquitin-specific protease activity;GO:0005515//protein binding;GO:0008233//peptidase activity;GO:0008237//metallopeptidase activity;GO:0016787//hydrolase activity;GO:0036459//thiol-dependent ubiquitinyl hydrolase activity;GO:0046872//metal ion binding;GO:0061133//endopeptidase activator activity;GO:0061578//Lys63-specific deubiquiti…	GO:0000724//double-strand break repair via homologous recombination;GO:0006281//DNA repair;GO:0006303//double-strand break repair via nonhomologous end joining;GO:0006974//cellular response to DNA damage stimulus;GO:0016579//protein deubiquitination;GO:0043161//proteasome-mediated ubiquitin-dependent protein catabolic process;GO:0061136//regulation of proteasomal protein catabolic process;GO:0070…	--
ncbi_73389	865	853	832	758	1109	1035	827	1042	17.620	17.999	17.475	17.272	21.976	21.146	19.611	21.931	17.5915	21.166	0.266870146804258	5.19043131788772e-10	2.40973838162386e-08	Hbp1	high mobility group box transcription factor 1, transcript variant 3	-	-	-	-	GO:0005634//nucleus;GO:0005654//nucleoplasm;GO:0016607//nuclear speck	GO:0000978//RNA polymerase II core promoter proximal region sequence-specific DNA binding;GO:0001227//transcriptional repressor activity, RNA polymerase II transcription regulatory region sequence-specific binding;GO:0003677//DNA binding;GO:0003723//RNA binding;GO:0005515//protein binding	GO:0000122//negative regulation of transcription from RNA polymerase II promoter;GO:0006355//regulation of transcription, DNA-templated;GO:0010745//negative regulation of macrophage derived foam cell differentiation;GO:0016055//Wnt signaling pathway;GO:0032369//negative regulation of lipid transport;GO:0043268//positive regulation of potassium ion transport;GO:1903427//negative regulation of reac…	HMG
ncbi_18073	2436	2506	2432	2421	3193	3380	2840	3143	21.788	23.555	22.832	24.417	28.042	30.848	29.635	29.560	23.148	29.52125	0.350866260613173	5.4804921035083e-10	2.53723627383546e-08	Nid1	nidogen 1	-	-	-	-	GO:0005576//extracellular region;GO:0005604//basement membrane;GO:0005604//basement membrane;GO:0005604//basement membrane;GO:0005604//basement membrane;GO:0005615//extracellular space;GO:0031012//extracellular matrix;GO:0071944//cell periphery	GO:0005201//extracellular matrix structural constituent;GO:0005509//calcium ion binding;GO:0005515//protein binding;GO:0005518//collagen binding;GO:0005518//collagen binding;GO:0043236//laminin binding;GO:0043237//laminin-1 binding;GO:0043394//proteoglycan binding;GO:0050840//extracellular matrix binding	GO:0007155//cell adhesion;GO:0007160//cell-matrix adhesion;GO:0010811//positive regulation of cell-substrate adhesion;GO:0030198//extracellular matrix organization;GO:0032836//glomerular basement membrane development	--
ncbi_21429	1855	1803	1871	1408	1423	1235	1082	1146	29.650	29.885	31.354	25.571	22.235	20.017	19.867	19.077	29.115	20.299	-0.520353961834026	5.74083328000544e-10	2.64864145227678e-08	Ubtf	upstream binding transcription factor, RNA polymerase I, transcript variant 2	-	-	-	-	GO:0001650//fibrillar center;GO:0005634//nucleus;GO:0005730//nucleolus;GO:0005730//nucleolus	GO:0001164//RNA polymerase I CORE element sequence-specific DNA binding;GO:0001165//RNA polymerase I upstream control element sequence-specific DNA binding;GO:0003677//DNA binding;GO:0003682//chromatin binding;GO:0005515//protein binding;GO:0097110//scaffold protein binding	GO:0000183//chromatin silencing at rDNA;GO:0006360//transcription from RNA polymerase I promoter;GO:0006362//transcription elongation from RNA polymerase I promoter;GO:0045943//positive regulation of transcription from RNA polymerase I promoter;GO:1990830//cellular response to leukemia inhibitory factor	HMG
ncbi_60599	216	221	252	194	327	369	296	300	2.164	2.328	2.649	2.187	3.216	3.766	3.451	3.158	2.332	3.39775	0.543011917124177	5.75336171866633e-10	2.64864145227678e-08	Trp53inp1	transformation related protein 53 inducible nuclear protein 1, transcript variant 2	Human Diseases	Infectious disease: viral	ko05166//Human T-cell leukemia virus 1 infection	K15310	GO:0005634//nucleus;GO:0005634//nucleus;GO:0005634//nucleus;GO:0005730//nucleolus;GO:0005737//cytoplasm;GO:0005776//autophagosome;GO:0005776//autophagosome;GO:0005829//cytosol;GO:0031410//cytoplasmic vesicle	GO:0016209//antioxidant activity	GO:0000045//autophagosome assembly;GO:0006355//regulation of transcription, DNA-templated;GO:0006914//autophagy;GO:0006915//apoptotic process;GO:0007050//cell cycle arrest;GO:0008285//negative regulation of cell proliferation;GO:0009408//response to heat;GO:0010506//regulation of autophagy;GO:0010508//positive regulation of autophagy;GO:0010628//positive regulation of gene expression;GO:0010629//…	--
ncbi_12750	1030	986	945	818	1183	1104	982	1054	27.996	28.453	27.067	25.076	31.834	31.105	31.199	30.745	27.148	31.22075	0.201659276614883	5.88585241947228e-10	2.70206660653706e-08	Clk4	CDC like kinase 4, transcript variant 2	-	-	-	-	GO:0005634//nucleus	GO:0000166//nucleotide binding;GO:0004672//protein kinase activity;GO:0004674//protein serine/threonine kinase activity;GO:0004712//protein serine/threonine/tyrosine kinase activity;GO:0004713//protein tyrosine kinase activity;GO:0005524//ATP binding;GO:0016301//kinase activity;GO:0016740//transferase activity	GO:0006468//protein phosphorylation;GO:0016310//phosphorylation;GO:0018108//peptidyl-tyrosine phosphorylation;GO:0043484//regulation of RNA splicing;GO:0046777//protein autophosphorylation	--
ncbi_320183	1640	1604	1569	1382	2003	1719	1543	1720	24.279	24.881	24.103	22.842	28.889	25.873	26.503	26.461	24.02625	26.9315	0.164683094438574	5.90897667955258e-10	2.70512623199016e-08	Msrb3	methionine sulfoxide reductase B3	-	-	-	-	GO:0005739//mitochondrion;GO:0005739//mitochondrion;GO:0005783//endoplasmic reticulum;GO:0005783//endoplasmic reticulum	GO:0008270//zinc ion binding;GO:0008270//zinc ion binding;GO:0016491//oxidoreductase activity;GO:0016671//oxidoreductase activity, acting on a sulfur group of donors, disulfide as acceptor;GO:0033743//peptide-methionine (R)-S-oxide reductase activity;GO:0033743//peptide-methionine (R)-S-oxide reductase activity;GO:0033743//peptide-methionine (R)-S-oxide reductase activity;GO:0033745//L-methionine…	GO:0006979//response to oxidative stress;GO:0030091//protein repair;GO:0030091//protein repair;GO:0034599//cellular response to oxidative stress	--
ncbi_76867	631	564	580	483	808	710	636	635	9.715	9.124	9.362	8.362	12.200	11.109	11.393	10.271	9.14075	11.24325	0.298674676017293	5.94550763023145e-10	2.71428938619039e-08	Rhbdd1	rhomboid domain containing 1, transcript variant 2	-	-	-	-	GO:0005739//mitochondrion;GO:0005783//endoplasmic reticulum;GO:0005783//endoplasmic reticulum;GO:0005789//endoplasmic reticulum membrane;GO:0016020//membrane;GO:0016021//integral component of membrane;GO:0030176//integral component of endoplasmic reticulum membrane;GO:0044322//endoplasmic reticulum quality control compartment	GO:0004175//endopeptidase activity;GO:0004175//endopeptidase activity;GO:0004175//endopeptidase activity;GO:0004252//serine-type endopeptidase activity;GO:0004252//serine-type endopeptidase activity;GO:0004252//serine-type endopeptidase activity;GO:0005515//protein binding;GO:0008233//peptidase activity;GO:0008236//serine-type peptidase activity;GO:0016787//hydrolase activity	GO:0006915//apoptotic process;GO:0007283//spermatogenesis;GO:0010954//positive regulation of protein processing;GO:0030154//cell differentiation;GO:0031293//membrane protein intracellular domain proteolysis;GO:0033619//membrane protein proteolysis;GO:0033619//membrane protein proteolysis;GO:0034620//cellular response to unfolded protein;GO:0034620//cellular response to unfolded protein;GO:0034644…	--
ncbi_93683	1077	1118	1058	1001	1476	1331	1088	1268	12.070	13.200	12.510	12.668	16.238	15.216	14.352	14.984	12.612	15.1975	0.269036943650669	5.99553308793201e-10	2.72954532687431e-08	Glce	glucuronyl C5-epimerase, transcript variant 2	Metabolism;Metabolism	Global and overview maps;Glycan biosynthesis and metabolism	ko01100//Metabolic pathways;ko00534//Glycosaminoglycan biosynthesis - heparan sulfate / heparin	K01793;K01793	GO:0005794//Golgi apparatus;GO:0016020//membrane;GO:0016021//integral component of membrane	GO:0016853//isomerase activity;GO:0016857//racemase and epimerase activity, acting on carbohydrates and derivatives;GO:0016857//racemase and epimerase activity, acting on carbohydrates and derivatives;GO:0047464//heparosan-N-sulfate-glucuronate 5-epimerase activity;GO:0047464//heparosan-N-sulfate-glucuronate 5-epimerase activity	GO:0015012//heparan sulfate proteoglycan biosynthetic process;GO:0015012//heparan sulfate proteoglycan biosynthetic process;GO:0030210//heparin biosynthetic process	--
ncbi_72515	2497	2144	2543	1856	1723	1477	1401	1484	39.139	35.316	41.838	32.804	26.519	23.623	25.620	24.459	37.27425	25.05525	-0.573066391170984	6.06485462714847e-10	2.75347750820953e-08	Wdr43	WD repeat domain 43	Genetic Information Processing	Translation	ko03008//Ribosome biogenesis in eukaryotes	K14546	GO:0001650//fibrillar center;GO:0005634//nucleus;GO:0005730//nucleolus	-	GO:0006364//rRNA processing;GO:0042254//ribosome biogenesis;GO:0045943//positive regulation of transcription from RNA polymerase I promoter;GO:2000234//positive regulation of rRNA processing	--
ncbi_67035	1448	1363	1388	1431	1926	1930	1645	1805	20.444	20.247	20.544	22.965	26.842	27.923	27.177	26.946	21.05	27.222	0.37095283223078	6.15466537538957e-10	2.78655441995944e-08	Dnajb4	DnaJ heat shock protein family (Hsp40) member B4, transcript variant 3	-	-	-	-	GO:0005654//nucleoplasm;GO:0005737//cytoplasm;GO:0005829//cytosol;GO:0005829//cytosol;GO:0005886//plasma membrane;GO:0016020//membrane	GO:0001671//ATPase activator activity;GO:0051082//unfolded protein binding;GO:0051087//chaperone binding;GO:0051087//chaperone binding	GO:0000122//negative regulation of transcription from RNA polymerase II promoter;GO:0006457//protein folding;GO:0051085//chaperone mediated protein folding requiring cofactor	--
ncbi_26388	1584	1508	1459	1923	2810	2961	2327	2611	47.711	47.741	46.123	65.314	83.106	91.013	81.776	82.700	51.72225	84.64875	0.710703728100169	6.33986942475173e-10	2.86252071417018e-08	Ifi202	interferon activated gene 202B, transcript variant 1	Organismal Systems	Immune system	ko04623//Cytosolic DNA-sensing pathway	K12971	-	-	GO:0035458//cellular response to interferon-beta	--
ncbi_12457	1031	1023	1058	1424	2240	2065	1795	2004	23.979	25.135	25.807	37.663	51.670	49.506	49.233	49.255	28.146	49.916	0.826572422336619	6.57718206206632e-10	2.96153389561808e-08	Noct	nocturnin	-	-	-	-	GO:0000932//cytoplasmic mRNA processing body;GO:0005634//nucleus;GO:0005634//nucleus;GO:0005737//cytoplasm;GO:0005737//cytoplasm;GO:0030014//CCR4-NOT complex;GO:0048471//perinuclear region of cytoplasm	GO:0000175//3'-5'-exoribonuclease activity;GO:0003723//RNA binding;GO:0003729//mRNA binding;GO:0004518//nuclease activity;GO:0004527//exonuclease activity;GO:0004535//poly(A)-specific ribonuclease activity;GO:0004535//poly(A)-specific ribonuclease activity;GO:0004535//poly(A)-specific ribonuclease activity;GO:0005515//protein binding;GO:0016787//hydrolase activity;GO:0046872//metal ion binding	GO:0000289//nuclear-transcribed mRNA poly(A) tail shortening;GO:0000290//deadenylation-dependent decapping of nuclear-transcribed mRNA;GO:0006397//mRNA processing;GO:0007623//circadian rhythm;GO:0007623//circadian rhythm;GO:0009991//response to extracellular stimulus;GO:0010629//negative regulation of gene expression;GO:0032496//response to lipopolysaccharide;GO:0032922//circadian regulation of g…	--
ncbi_20843	3595	3622	3505	3146	4112	4228	3728	3986	33.145	35.077	33.913	32.642	37.206	39.866	40.186	38.644	33.69425	38.9755	0.210065117519726	6.63272685845265e-10	2.97432299608867e-08	Stag2	stromal antigen 2, transcript variant 2	Cellular Processes	Cell growth and death	ko04110//Cell cycle	K06671	GO:0000775//chromosome, centromeric region;GO:0000785//chromatin;GO:0000785//chromatin;GO:0000785//chromatin;GO:0005634//nucleus;GO:0005694//chromosome;GO:0008278//cohesin complex;GO:0008278//cohesin complex;GO:0016363//nuclear matrix;GO:0097431//mitotic spindle pole	GO:0001228//transcriptional activator activity, RNA polymerase II transcription regulatory region sequence-specific binding;GO:0003682//chromatin binding;GO:0003682//chromatin binding	GO:0007049//cell cycle;GO:0007059//chromosome segregation;GO:0007062//sister chromatid cohesion;GO:0007062//sister chromatid cohesion;GO:0019827//stem cell population maintenance;GO:0032876//negative regulation of DNA endoreduplication;GO:0051301//cell division;GO:0051321//meiotic cell cycle;GO:1901673//regulation of mitotic spindle assembly	--
ncbi_56726	7964	7664	7728	7714	9982	11123	9275	10182	151.859	153.574	154.668	165.860	186.895	216.420	206.333	204.152	156.49025	203.45	0.378601506415606	6.64177997909669e-10	2.97432299608867e-08	Sh3bgrl	SH3-binding domain glutamic acid-rich protein like	-	-	-	-	-	GO:0003674//molecular_function;GO:0017124//SH3 domain binding	GO:0008150//biological_process	--
ncbi_101471	1593	1459	1518	1191	1148	1026	950	938	16.642	16.093	16.462	13.937	11.748	11.025	11.595	10.315	15.7835	11.17075	-0.498691108182759	7.00149553205973e-10	3.12134217407215e-08	Phrf1	PHD and ring finger domains 1	-	-	-	-	GO:0005634//nucleus	GO:0019904//protein domain specific binding;GO:0046872//metal ion binding;GO:0070063//RNA polymerase binding	GO:0006366//transcription from RNA polymerase II promoter;GO:0006397//mRNA processing	--
ncbi_12609	186	170	181	168	249	330	334	352	4.454	4.268	4.556	4.546	5.851	8.064	9.323	8.866	4.456	8.026	0.848931923439963	7.00806365824535e-10	3.12134217407215e-08	Cebpd	CCAAT/enhancer binding protein (C/EBP), delta	-	-	-	-	GO:0005634//nucleus;GO:0005634//nucleus;GO:0005654//nucleoplasm	GO:0000978//RNA polymerase II core promoter proximal region sequence-specific DNA binding;GO:0000978//RNA polymerase II core promoter proximal region sequence-specific DNA binding;GO:0001228//transcriptional activator activity, RNA polymerase II transcription regulatory region sequence-specific binding;GO:0001228//transcriptional activator activity, RNA polymerase II transcription regulatory regi…	GO:0002244//hematopoietic progenitor cell differentiation;GO:0006355//regulation of transcription, DNA-templated;GO:0006357//regulation of transcription from RNA polymerase II promoter;GO:0045444//fat cell differentiation;GO:0045444//fat cell differentiation;GO:0045669//positive regulation of osteoblast differentiation;GO:0045892//negative regulation of transcription, DNA-templated;GO:0045944//po…	TF_bZIP
ncbi_67803	960	815	847	730	654	565	449	556	17.381	15.495	16.085	14.900	11.592	10.421	9.472	10.588	15.96525	10.51825	-0.602040451639198	7.10041906231439e-10	3.15392938619289e-08	Limd2	LIM domain containing 2, transcript variant 1	-	-	-	-	GO:0005575//cellular_component;GO:0005634//nucleus;GO:0005737//cytoplasm	GO:0003674//molecular_function;GO:0046872//metal ion binding	GO:0008150//biological_process	--
ncbi_67440	820	704	737	628	922	888	765	880	10.677	9.709	10.128	9.277	11.793	11.882	11.659	12.110	9.94775	11.861	0.253783492214727	7.19932483744814e-10	3.1892426874248e-08	Mtpap	mitochondrial poly(A) polymerase, transcript variant 2	-	-	-	-	GO:0005737//cytoplasm;GO:0005739//mitochondrion;GO:0005739//mitochondrion;GO:0043231//intracellular membrane-bounded organelle	GO:0000166//nucleotide binding;GO:0000287//magnesium ion binding;GO:0002134//UTP binding;GO:0003723//RNA binding;GO:0004652//polynucleotide adenylyltransferase activity;GO:0005524//ATP binding;GO:0016740//transferase activity;GO:0030145//manganese ion binding;GO:0042802//identical protein binding;GO:0042803//protein homodimerization activity;GO:0046872//metal ion binding	GO:0006378//mRNA polyadenylation;GO:0006397//mRNA processing;GO:0071044//histone mRNA catabolic process	--
ncbi_66177	1143	1043	997	936	1298	1300	1062	1216	112.532	107.280	102.452	103.249	124.767	129.644	121.973	125.806	106.37825	125.5475	0.239030091946337	7.53752111504977e-10	3.3300849334904e-08	UBL5	ubiquitin-like 5, transcript variant 1	-	-	-	-	GO:0005634//nucleus;GO:0005737//cytoplasm;GO:0005737//cytoplasm	GO:0031386//protein tag	GO:0000398//mRNA splicing, via spliceosome;GO:0006464//cellular protein modification process	--
ncbi_19244	7372	7201	7067	6003	8148	7384	6342	7074	116.902	119.885	117.714	107.091	126.954	119.579	117.295	118.043	115.398	120.46775	0.0620287589128201	7.60473807446325e-10	3.35077400144245e-08	PTP4A2	protein tyrosine phosphatase 4a2, transcript variant 2	-	-	-	-	GO:0005634//nucleus;GO:0005737//cytoplasm;GO:0005737//cytoplasm;GO:0005768//endosome;GO:0005886//plasma membrane;GO:0016020//membrane	GO:0004721//phosphoprotein phosphatase activity;GO:0004725//protein tyrosine phosphatase activity;GO:0016787//hydrolase activity;GO:0016791//phosphatase activity	GO:0006470//protein dephosphorylation;GO:0016311//dephosphorylation	--
ncbi_76273	1333	1274	1230	1097	1509	1443	1271	1351	29.296	29.505	28.385	27.143	32.528	32.303	32.624	31.344	28.58225	32.19975	0.171929997123769	7.78524777221164e-10	3.4211376239652e-08	Ndfip2	Nedd4 family interacting protein 2, transcript variant 2	-	-	-	-	GO:0005737//cytoplasm;GO:0005739//mitochondrion;GO:0005768//endosome;GO:0005783//endoplasmic reticulum;GO:0005783//endoplasmic reticulum;GO:0005794//Golgi apparatus;GO:0005794//Golgi apparatus;GO:0016020//membrane;GO:0016021//integral component of membrane;GO:0043231//intracellular membrane-bounded organelle;GO:0048471//perinuclear region of cytoplasm;GO:0048471//perinuclear region of cytoplasm	GO:0050699//WW domain binding;GO:0050699//WW domain binding	GO:0006511//ubiquitin-dependent protein catabolic process;GO:0007034//vacuolar transport;GO:0010629//negative regulation of gene expression;GO:0030001//metal ion transport;GO:0031398//positive regulation of protein ubiquitination;GO:0031398//positive regulation of protein ubiquitination;GO:0032410//negative regulation of transporter activity;GO:0051224//negative regulation of protein transport	--
ncbi_66689	231	265	249	217	360	351	280	333	2.039	2.328	2.227	2.110	3.005	3.024	2.741	3.047	2.176	2.95425	0.44111336108486	7.82383864499827e-10	3.42892768348124e-08	Klhl28	kelch-like 28	-	-	-	-	-	-	-	--
ncbi_21857	6746	6071	5805	6869	9896	9187	7864	8878	413.753	392.491	374.088	476.570	596.715	576.027	564.765	574.423	414.2255	577.9825	0.480609442283554	8.00014649059852e-10	3.49687254183475e-08	Timp1	tissue inhibitor of metalloproteinase 1, transcript variant 1	Environmental Information Processing	Signal transduction	ko04066//HIF-1 signaling pathway	K16451	GO:0005576//extracellular region;GO:0005604//basement membrane;GO:0005604//basement membrane;GO:0005615//extracellular space;GO:0005615//extracellular space;GO:0005615//extracellular space;GO:0031012//extracellular matrix;GO:0031012//extracellular matrix	GO:0002020//protease binding;GO:0002020//protease binding;GO:0004857//enzyme inhibitor activity;GO:0005125//cytokine activity;GO:0008083//growth factor activity;GO:0008191//metalloendopeptidase inhibitor activity;GO:0008191//metalloendopeptidase inhibitor activity;GO:0008270//zinc ion binding;GO:0030414//peptidase inhibitor activity;GO:0046872//metal ion binding	GO:0001775//cell activation;GO:0002248//connective tissue replacement involved in inflammatory response wound healing;GO:0008284//positive regulation of cell proliferation;GO:0009725//response to hormone;GO:0010033//response to organic substance;GO:0010466//negative regulation of peptidase activity;GO:0010951//negative regulation of endopeptidase activity;GO:0010951//negative regulation of endope…	--
ncbi_67933	686	706	655	592	842	813	722	781	11.091	11.588	11.324	10.632	13.083	12.553	12.663	12.573	11.15875	12.718	0.188696388014046	8.15009964850031e-10	3.55296784411413e-08	Hcfc2	host cell factor C2, transcript variant 1	Human Diseases	Infectious disease: viral	ko05168//Herpes simplex virus 1 infection	K14966	GO:0005634//nucleus;GO:0005654//nucleoplasm;GO:0005737//cytoplasm;GO:0005829//cytosol;GO:0005886//plasma membrane;GO:0071339//MLL1 complex	GO:0003674//molecular_function	GO:0000122//negative regulation of transcription from RNA polymerase II promoter	--
ncbi_72265	3674	3611	3536	3129	4180	3964	3291	3735	67.509	69.728	68.196	64.831	75.417	74.323	70.550	72.165	67.566	73.11375	0.113845301305201	8.39199311874786e-10	3.64453277763774e-08	Tram1	translocating chain-associating membrane protein 1	Genetic Information Processing	Folding, sorting and degradation	ko04141//Protein processing in endoplasmic reticulum	K14010	GO:0005783//endoplasmic reticulum;GO:0005791//rough endoplasmic reticulum;GO:0016020//membrane;GO:0016021//integral component of membrane;GO:0030176//integral component of endoplasmic reticulum membrane	GO:0003674//molecular_function	GO:0006616//SRP-dependent cotranslational protein targeting to membrane, translocation;GO:0015031//protein transport	--
ncbi_380753	503	514	485	452	629	754	629	668	11.375	11.759	11.126	11.431	14.193	17.975	17.206	16.274	11.42275	16.412	0.522841041413637	8.40448994660604e-10	3.64453277763774e-08	ATXN7L1	ataxin 7-like 1, transcript variant 1	-	-	-	-	GO:0005575//cellular_component	GO:0003674//molecular_function	GO:0008150//biological_process	--
ncbi_22027	31412	30734	32068	32944	45886	43985	36678	40946	615.686	633.047	659.720	728.103	883.109	879.700	838.715	843.890	659.139	861.3535	0.38602270754546	8.47036075318732e-10	3.66343102575352e-08	Hsp90b1	heat shock protein 90, beta (Grp94), member 1	Human Diseases;Environmental Information Processing;Genetic Information Processing;Human Diseases;Organismal Systems;Human Diseases;Organismal Systems;Organismal Systems	Cancer: overview;Signal transduction;Folding, sorting and degradation;Cardiovascular disease;Endocrine system;Cancer: specific types;Immune system;Endocrine system	ko05200//Pathways in cancer;ko04151//PI3K-Akt signaling pathway;ko04141//Protein processing in endoplasmic reticulum;ko05418//Fluid shear stress and atherosclerosis;ko04915//Estrogen signaling pathway;ko05215//Prostate cancer;ko04657//IL-17 signaling pathway;ko04918//Thyroid hormone synthesis	K09487;K09487;K09487;K09487;K09487;K09487;K09487;K09487	GO:0005783//endoplasmic reticulum;GO:0005783//endoplasmic reticulum;GO:0005783//endoplasmic reticulum;GO:0005788//endoplasmic reticulum lumen;GO:0005789//endoplasmic reticulum membrane;GO:0005790//smooth endoplasmic reticulum;GO:0005829//cytosol;GO:0005886//plasma membrane;GO:0030496//midbody;GO:0032991//macromolecular complex;GO:0034663//endoplasmic reticulum chaperone complex;GO:0048471//perinu…	GO:0000166//nucleotide binding;GO:0003723//RNA binding;GO:0005515//protein binding;GO:0005524//ATP binding;GO:0019903//protein phosphatase binding;GO:0050750//low-density lipoprotein particle receptor binding;GO:0051082//unfolded protein binding	GO:0001666//response to hypoxia;GO:0006457//protein folding;GO:0030433//ER-associated ubiquitin-dependent protein catabolic process;GO:0030433//ER-associated ubiquitin-dependent protein catabolic process;GO:0030970//retrograde protein transport, ER to cytosol;GO:0031247//actin rod assembly;GO:0043066//negative regulation of apoptotic process;GO:0043666//regulation of phosphoprotein phosphatase ac…	--
ncbi_76338	172	156	166	138	236	232	210	225	3.375	3.217	3.419	3.053	4.539	4.640	4.807	4.642	3.266	4.657	0.511876091258633	8.63429592253079e-10	3.72453158757988e-08	Rab2b	RAB2B, member RAS oncogene family	-	-	-	-	GO:0005783//endoplasmic reticulum;GO:0005794//Golgi apparatus;GO:0005886//plasma membrane;GO:0016020//membrane;GO:0098793//presynapse	GO:0000166//nucleotide binding;GO:0003924//GTPase activity;GO:0005525//GTP binding	GO:0006886//intracellular protein transport;GO:0015031//protein transport;GO:0016192//vesicle-mediated transport;GO:0032482//Rab protein signal transduction;GO:0045921//positive regulation of exocytosis	--
ncbi_67490	1111	1108	1088	941	1467	1324	1028	1260	10.784	11.302	11.121	10.394	14.040	13.159	11.645	13.020	10.90025	12.966	0.250372254072671	9.25657364959175e-10	3.98250753746179e-08	Ufl1	UFM1 specific ligase 1, transcript variant 2	-	-	-	-	GO:0005737//cytoplasm;GO:0005737//cytoplasm;GO:0005783//endoplasmic reticulum;GO:0005789//endoplasmic reticulum membrane;GO:0005789//endoplasmic reticulum membrane;GO:0032991//macromolecular complex;GO:0043005//neuron projection	GO:0005515//protein binding;GO:0016740//transferase activity;GO:0071568//UFM1 transferase activity;GO:0071568//UFM1 transferase activity	GO:0008284//positive regulation of cell proliferation;GO:0010468//regulation of gene expression;GO:0031397//negative regulation of protein ubiquitination;GO:0032088//negative regulation of NF-kappaB transcription factor activity;GO:0032092//positive regulation of protein binding;GO:0032434//regulation of proteasomal ubiquitin-dependent protein catabolic process;GO:0032434//regulation of proteasom…	--
ncbi_12955	1826	1717	1590	1798	2426	2579	2077	2419	104.584	102.408	95.703	116.551	137.182	152.679	141.629	146.522	104.8115	144.503	0.463302425369548	9.66603759672595e-10	4.14781534992666e-08	Cryab	crystallin, alpha B, transcript variant 1	Genetic Information Processing;Organismal Systems	Folding, sorting and degradation;Aging	ko04141//Protein processing in endoplasmic reticulum;ko04213//Longevity regulating pathway - multiple species	K09542;K09542	GO:0005634//nucleus;GO:0005737//cytoplasm;GO:0005739//mitochondrion;GO:0005794//Golgi apparatus;GO:0005829//cytosol;GO:0005886//plasma membrane;GO:0009986//cell surface;GO:0014069//postsynaptic density;GO:0015630//microtubule cytoskeleton;GO:0030018//Z disc;GO:0030424//axon;GO:0031430//M band;GO:0031674//I band;GO:0032432//actin filament bundle;GO:0032991//macromolecular complex;GO:0043197//dendr…	GO:0001540//beta-amyloid binding;GO:0005212//structural constituent of eye lens;GO:0005515//protein binding;GO:0008017//microtubule binding;GO:0008092//cytoskeletal protein binding;GO:0042802//identical protein binding;GO:0042803//protein homodimerization activity;GO:0044877//macromolecular complex binding;GO:0046872//metal ion binding;GO:0051082//unfolded protein binding	GO:0001666//response to hypoxia;GO:0002088//lens development in camera-type eye;GO:0006457//protein folding;GO:0007021//tubulin complex assembly;GO:0007517//muscle organ development;GO:0010629//negative regulation of gene expression;GO:0010941//regulation of cell death;GO:0030308//negative regulation of cell growth;GO:0031109//microtubule polymerization or depolymerization;GO:0032387//negative re…	--
ncbi_26443	3329	3335	3106	2883	4112	3658	3069	3503	180.612	190.094	176.854	176.410	219.061	202.502	194.229	199.839	180.9925	203.90775	0.17198669357123	9.85321199574502e-10	4.21712341536639e-08	Psma6	proteasome subunit alpha 6, transcript variant 2	Genetic Information Processing	Folding, sorting and degradation	ko03050//Proteasome	K02730	GO:0000502//proteasome complex;GO:0000932//cytoplasmic mRNA processing body;GO:0005634//nucleus;GO:0005634//nucleus;GO:0005654//nucleoplasm;GO:0005737//cytoplasm;GO:0005737//cytoplasm;GO:0005839//proteasome core complex;GO:0005839//proteasome core complex;GO:0005844//polysome;GO:0016363//nuclear matrix;GO:0019773//proteasome core complex, alpha-subunit complex;GO:0019773//proteasome core complex,…	GO:0003723//RNA binding;GO:0003723//RNA binding;GO:0004175//endopeptidase activity;GO:0004298//threonine-type endopeptidase activity;GO:0008233//peptidase activity;GO:0016787//hydrolase activity;GO:0051059//NF-kappaB binding	GO:0006508//proteolysis;GO:0006511//ubiquitin-dependent protein catabolic process;GO:0007519//skeletal muscle tissue development;GO:0010498//proteasomal protein catabolic process;GO:0010499//proteasomal ubiquitin-independent protein catabolic process;GO:0043161//proteasome-mediated ubiquitin-dependent protein catabolic process;GO:0051092//positive regulation of NF-kappaB transcription factor acti…	--
[truncated: 21,802 more rows]
